# Supplementary material for: 2-{(E)-[(2-Methyl-3-nitro­phen­yl)imino]­meth­yl}-4-nitro­phenol
Source: Acta Crystallogr Sect E Struct Rep Online. 2013 Jun 12;69(Pt 7):o1085. doi: 10.1107/S1600536813015407 (PMC3770363; doi:10.1107/S1600536813015407)
Supplement: Supplementary file 1 [file e-69-o1085-sup1.cif]

##############################################################################
#                                                                            #
# This CIF contains the data in a paper accepted for publication in          #
# Acta Crystallographica Section E. It conforms to the requirements of       #
# Notes for Authors for Acta Crystallographica Section E, and has been       #
# peer reviewed under the auspices of the IUCr Commission on Journals.       #
#                                                                            #
# Full details of the Crystallographic Information File format               #
# are given in the paper "The Crystallographic Information File (CIF):       #
# a New Standard Archive File for Crystallography" by S. R. Hall, F. H.      #
# Allen and I. D. Brown [Acta Cryst. (1991), A47, 655-685].                  #
#                                                                            #
# The current version of the core CIF dictionary is obtainable from          #
# ftp://ftp.iucr.org/pub/cif_core.dic.                                       #
#                                                                            #
# Software is freely available for graphical display of the structure(s)     #
# in this CIF. For information consult the CIF software page                 #
# http://www.iucr.org/resources/cif/software.                                #
#                                                                            #
# This file may be used for bona fide research purposes within the           #
# scientific community so long as proper attribution is given to the journal # 
# article from which it was obtained.                                        #
#                                                                            #
##############################################################################
data_I
_audit_creation_method     SHELXL-97
_journal_date_recd_electronic     2013-05-31
_journal_date_accepted     2013-06-03
_journal_name_full     'Acta Crystallographica, Section E'
_journal_year     2013
_journal_volume     69
_journal_issue      7
_journal_page_first     o1085
_journal_page_last     o1085
_journal_paper_category     QO
_journal_paper_doi     10.1107/S1600536813015407
_journal_coeditor_code     BT6911
_publ_contact_author_name     'Metin Yavuz'
_publ_contact_author_address
;
Department of Physics
Ondokuz Mayis University
TR-55139
Samsun
Turkey
;
_publ_contact_author_email     'myavuz@omu.edu.tr'
_publ_contact_author_fax     ?
_publ_contact_author_phone     '++90(362) 3121919 ext 5279'
_publ_section_title
;
2-{(<i>E</i>)-[(2-Methyl-3-nitrophenyl)imino]methyl}-4-nitrophenol
;
loop_
    _publ_author_name
    _publ_author_address
    'Tanak, Hasan'
;
    Department of Physics
    Faculty of Arts & Science
    Amasya University
    Ipekkoy-Amasya
    Turkey
;
    'To\<gurman, Ferhat'
;    Department of Physics
    Faculty of Arts & Science
     Ondokuz May\?is University
    TR-55139
    Kurupelit-Samsun
    Turkey
;
    'Kalecik, Sedanur'
;
      Department of Physics
     Faculty of Arts & Science
     Ondokuz May\?is University
    TR-55139
    Kurupelit-Samsun
    Turkey
;
    'Dege, Necmi'
;
    Department of Physics
    Faculty of Arts & Science
    Ondokuz May\?is University
    TR-55139
    Kurupelit-Samsun
    Turkey
;
    'Yavuz, Metin'
;
    Department of Physics
    Faculty of Arts & Science
    Ondokuz May\?is University
    TR-55139
    Kurupelit-Samsun
    Turkey
Faculty of Technology,
Amasya University,
TR-05100 Amasya,
Turkey
;
_chemical_name_systematic
;
2-{(<i>E</i>)-[(2-Methyl-3-nitrophenyl)imino]methyl}-4-nitrophenol
;
_chemical_formula_moiety     'C14 H11 N3 O5'
_chemical_formula_sum     'C14 H11 N3 O5'
_chemical_formula_iupac     'C14 H11 N3 O5'
_chemical_formula_weight     301.26
_chemical_melting_point     ?
_symmetry_cell_setting     monoclinic
_symmetry_space_group_name_H-M     'P 21/c'
_symmetry_space_group_name_Hall     '-P 2ybc'
loop_
    _symmetry_equiv_pos_as_xyz
    'x, y, z'
    '-x, y+1/2, -z+1/2'
    '-x, -y, -z'
    'x, -y-1/2, z-1/2'
_cell_length_a     3.754(5)
_cell_length_b     15.696(5)
_cell_length_c     23.149(5)
_cell_angle_alpha     90.000(5)
_cell_angle_beta     93.491(5)
_cell_angle_gamma     90.000(5)
_cell_volume     1361.5(19)
_cell_formula_units_Z     4
_cell_measurement_reflns_used     6502
_cell_measurement_theta_min     1.57
_cell_measurement_theta_max     26.17
_cell_measurement_temperature     296(2)
_exptl_crystal_description     'stick'
_exptl_crystal_colour     'yellow'
_exptl_crystal_size_max     0.460
_exptl_crystal_size_mid     0.196
_exptl_crystal_size_min     0.050
_exptl_crystal_density_diffrn     1.470
_exptl_crystal_density_meas     ?
_exptl_crystal_density_method     'not measured'
_exptl_crystal_F_000     624
_exptl_absorpt_coefficient_mu     0.114
_exptl_absorpt_correction_type     integration
_exptl_absorpt_process_details     '(X-RED32; Stoe & Cie, 2002)'
_exptl_absorpt_correction_T_min     0.6000
_exptl_absorpt_correction_T_max     0.9760
_exptl_special_details
;
215 frames, detector distance = 130 mm
;
_diffrn_ambient_temperature     296(2)
_diffrn_radiation_type     MoK\a
_diffrn_radiation_wavelength     0.71073
_diffrn_radiation_source     'fine-focus sealed tube'
_diffrn_radiation_monochromator     graphite
_diffrn_measurement_device_type     'Stoe IPDS II'
_diffrn_measurement_method     'rotation method'
_diffrn_detector_area_resol_mean     6.67
_diffrn_reflns_number     7609
_diffrn_reflns_av_R_equivalents     0.1813
_diffrn_reflns_av_sigmaI/netI     0.1822
_diffrn_reflns_theta_min     1.57
_diffrn_reflns_theta_max     25.69
_diffrn_reflns_theta_full     25.69
_diffrn_measured_fraction_theta_max     0.974
_diffrn_measured_fraction_theta_full     0.974
_diffrn_reflns_limit_h_min     -4
_diffrn_reflns_limit_h_max     4
_diffrn_reflns_limit_k_min     -18
_diffrn_reflns_limit_k_max     19
_diffrn_reflns_limit_l_min     -22
_diffrn_reflns_limit_l_max     28
_diffrn_standards_number     ?
_diffrn_standards_interval_count     ?
_diffrn_standards_interval_time     ?
_diffrn_standards_decay_%     ?
_refine_special_details
;
Refinement of <i>F</i>^2^ against ALL reflections. The weighted <i>R</i>-factor
<i>wR</i> and goodness of fit <i>S</i> are based on <i>F</i>^2^, conventional
<i>R</i>-factors <i>R</i> are based on <i>F</i>, with <i>F</i> set to zero for
negative <i>F</i>^2^. The threshold expression of <i>F</i>^2^ >
\s(<i>F</i>^2^) is used only for calculating <i>R</i>-factors(gt) <i>etc</i>.
and is not relevant to the choice of reflections for refinement.
<i>R</i>-factors based on <i>F</i>^2^ are statistically about twice as large
as those based on <i>F</i>, and <i>R</i>- factors based on ALL data will be
even larger.
;
_reflns_number_total     2538
_reflns_number_gt     923
_reflns_threshold_expression     I>2\s(I)
_refine_ls_structure_factor_coef     Fsqd
_refine_ls_matrix_type     full
_refine_ls_R_factor_all     0.2258
_refine_ls_R_factor_gt     0.0950
_refine_ls_wR_factor_gt     0.1766
_refine_ls_wR_factor_ref     0.2287
_refine_ls_goodness_of_fit_ref     0.971
_refine_ls_restrained_S_all     0.971
_refine_ls_number_reflns     2538
_refine_ls_number_parameters     199
_refine_ls_number_restraints     0
_refine_ls_hydrogen_treatment     constr
_refine_ls_weighting_scheme     calc
_refine_ls_weighting_details
                 'calc w=1/[\s^2^(Fo^2^)+(0.0591P)^2^] where P=(Fo^2^+2Fc^2^)/3'
_atom_sites_solution_hydrogens     geom
_atom_sites_solution_primary     direct
_atom_sites_solution_secondary     difmap
_refine_ls_shift/su_max     0.000
_refine_ls_shift/su_mean     0.000
_refine_diff_density_max     0.227
_refine_diff_density_min     -0.247
_refine_ls_extinction_method     none
_refine_ls_extinction_coef     ?
loop_
    _atom_type_symbol
    _atom_type_description
    _atom_type_scat_dispersion_real
    _atom_type_scat_dispersion_imag
    _atom_type_scat_source
    'C' 'C' 0.0033 0.0016
                         'International Tables Vol C Tables 4.2.6.8 and 6.1.1.4'
    'H' 'H' 0.0000 0.0000
                         'International Tables Vol C Tables 4.2.6.8 and 6.1.1.4'
    'N' 'N' 0.0061 0.0033
                         'International Tables Vol C Tables 4.2.6.8 and 6.1.1.4'
    'O' 'O' 0.0106 0.0060
                         'International Tables Vol C Tables 4.2.6.8 and 6.1.1.4'
_computing_data_collection     'X-AREA (Stoe & Cie, 2002)'
_computing_cell_refinement     'X-AREA (Stoe & Cie, 2002)'
_computing_data_reduction     'X-RED32 (Stoe & Cie, 2002)'
_computing_structure_solution     'SHELXS97 (Sheldrick, 2008)'
_computing_structure_refinement     'SHELXL97 (Sheldrick, 2008)'
_computing_molecular_graphics     'ORTEP-3 for Windows (Farrugia, 2012)'
_computing_publication_material     'WinGX (Farrugia, 2012)'
loop_
    _atom_site_type_symbol
    _atom_site_label
    _atom_site_fract_x
    _atom_site_fract_y
    _atom_site_fract_z
    _atom_site_U_iso_or_equiv
    _atom_site_adp_type
    _atom_site_calc_flag
    _atom_site_refinement_flags
    _atom_site_occupancy
    _atom_site_symmetry_multiplicity
    _atom_site_disorder_assembly
    _atom_site_disorder_group
    O O3 0.7299(11) 0.2631(3) 0.1412(2) 0.0806(15) Uani d . 1 1 . .
    H H2 0.7392 0.2252 0.1656 0.121 Uiso calc R 1 1 . .
    O O2 0.0339(12) 0.0664(4) -0.0715(2) 0.0844(15) Uani d . 1 1 . .
    N N2 0.6571(12) 0.1125(4) 0.1845(2) 0.0592(14) Uani d . 1 1 . .
    N N1 0.1412(12) 0.1407(4) -0.0677(2) 0.0635(15) Uani d . 1 1 . .
    C C13 0.6662(13) 0.0823(4) 0.2872(3) 0.0533(16) Uani d . 1 1 . .
    O O1 0.1280(16) 0.1866(4) -0.1100(3) 0.110(2) Uani d . 1 1 . .
    C C1 0.4754(13) 0.1458(4) 0.0866(3) 0.0536(16) Uani d . 1 1 . .
    C C7 0.5162(13) 0.0880(4) 0.1361(3) 0.0579(17) Uani d . 1 1 . .
    H H7 0.4371 0.0321 0.1321 0.070 Uiso calc R 1 1 . .
    C C10 0.8803(16) -0.0853(5) 0.2670(3) 0.0689(19) Uani d . 1 1 . .
    H H10 0.9492 -0.1411 0.2600 0.083 Uiso calc R 1 1 . .
    C C11 0.8347(15) -0.0593(5) 0.3228(3) 0.0677(18) Uani d . 1 1 . .
    H H11 0.8708 -0.0967 0.3537 0.081 Uiso calc R 1 1 . .
    C C5 0.2981(13) 0.1707(4) -0.0126(3) 0.0559(16) Uani d . 1 1 . .
    C C6 0.3326(13) 0.1173(4) 0.0339(3) 0.0564(16) Uani d . 1 1 . .
    H H6 0.2586 0.0610 0.0299 0.068 Uiso calc R 1 1 . .
    C C12 0.7342(14) 0.0238(5) 0.3314(3) 0.0610(18) Uani d . 1 1 . .
    O O4 0.8401(14) 0.1172(4) 0.4082(2) 0.1012(18) Uani d . 1 1 . .
    N N3 0.7006(16) 0.0501(5) 0.3918(3) 0.0765(17) Uani d . 1 1 . .
    C C4 0.4026(15) 0.2570(5) -0.0082(3) 0.068(2) Uani d . 1 1 . .
    H H4 0.3767 0.2933 -0.0400 0.082 Uiso calc R 1 1 . .
    C C2 0.5843(14) 0.2325(5) 0.0912(3) 0.0608(18) Uani d . 1 1 . .
    C C9 0.8248(14) -0.0294(5) 0.2215(3) 0.0643(18) Uani d . 1 1 . .
    H H9 0.8636 -0.0472 0.1840 0.077 Uiso calc R 1 1 . .
    C C3 0.5415(16) 0.2853(5) 0.0436(3) 0.0676(19) Uani d . 1 1 . .
    H H3 0.6103 0.3421 0.0472 0.081 Uiso calc R 1 1 . .
    O O5 0.5514(16) 0.0028(5) 0.4243(3) 0.114(2) Uani d . 1 1 . .
    C C8 0.7111(12) 0.0532(4) 0.2312(3) 0.0535(16) Uani d . 1 1 . .
    C C14 0.5391(16) 0.1734(4) 0.2969(3) 0.0726(19) Uani d . 1 1 . .
    H H14A 0.5093 0.2023 0.2604 0.109 Uiso calc R 1 1 . .
    H H14B 0.7128 0.2029 0.3216 0.109 Uiso calc R 1 1 . .
    H H14C 0.3153 0.1720 0.3149 0.109 Uiso calc R 1 1 . .
loop_
    _atom_site_aniso_label
    _atom_site_aniso_U_11
    _atom_site_aniso_U_22
    _atom_site_aniso_U_33
    _atom_site_aniso_U_12
    _atom_site_aniso_U_13
    _atom_site_aniso_U_23
    O3 0.091(3) 0.065(4) 0.083(4) -0.017(2) -0.011(3) -0.012(3)
    O2 0.107(3) 0.066(4) 0.079(4) -0.024(3) -0.002(3) -0.005(3)
    N2 0.056(3) 0.057(4) 0.064(4) -0.002(2) 0.003(3) -0.007(3)
    N1 0.074(3) 0.059(5) 0.058(4) -0.002(3) 0.005(3) 0.003(3)
    C13 0.051(3) 0.049(4) 0.060(4) 0.001(3) 0.001(3) -0.007(3)
    O1 0.165(5) 0.086(5) 0.075(4) -0.011(4) -0.013(3) 0.018(3)
    C1 0.049(3) 0.049(5) 0.062(4) -0.005(3) -0.001(3) -0.001(3)
    C7 0.051(3) 0.053(5) 0.069(5) 0.000(3) 0.002(3) -0.005(4)
    C10 0.078(4) 0.051(5) 0.076(5) 0.007(3) -0.005(4) -0.002(4)
    C11 0.076(4) 0.055(5) 0.071(5) 0.004(3) -0.005(3) 0.003(4)
    C5 0.052(3) 0.051(5) 0.064(5) 0.001(3) -0.002(3) -0.006(4)
    C6 0.056(3) 0.047(4) 0.066(5) -0.006(3) 0.001(3) -0.001(4)
    C12 0.055(3) 0.063(5) 0.064(5) -0.002(3) -0.006(3) -0.007(4)
    O4 0.115(4) 0.089(5) 0.099(4) -0.007(3) -0.004(3) -0.027(3)
    N3 0.083(4) 0.071(5) 0.074(5) 0.010(3) -0.005(3) -0.002(4)
    C4 0.061(4) 0.054(5) 0.090(6) 0.003(3) 0.002(4) 0.003(4)
    C2 0.056(3) 0.063(5) 0.062(5) -0.003(3) -0.005(3) -0.008(4)
    C9 0.058(3) 0.061(5) 0.073(5) 0.003(3) -0.003(3) -0.015(4)
    C3 0.076(4) 0.054(5) 0.072(5) -0.005(3) 0.002(4) 0.000(4)
    O5 0.140(5) 0.112(6) 0.093(5) -0.012(4) 0.027(4) 0.023(4)
    C8 0.040(3) 0.060(5) 0.059(5) -0.005(3) -0.006(3) -0.001(4)
    C14 0.077(4) 0.060(5) 0.081(5) 0.015(3) 0.001(3) -0.011(4)
_geom_special_details
;
All e.s.d.'s (except the e.s.d. in the dihedral angle between two l.s. planes)
are estimated using the full covariance matrix. The cell e.s.d.'s are taken
into account individually in the estimation of e.s.d.'s in distances, angles
and torsion angles; correlations between e.s.d.'s in cell parameters are only
used when they are defined by crystal symmetry. An approximate (isotropic)
treatment of cell e.s.d.'s is used for estimating e.s.d.'s involving l.s.
planes.
;
loop_
    _geom_bond_atom_site_label_1
    _geom_bond_atom_site_label_2
    _geom_bond_site_symmetry_2
    _geom_bond_distance
    _geom_bond_publ_flag
    O3 C2 . 1.339(7) ?
    O3 H2 . 0.8200 ?
    O2 N1 . 1.235(7) ?
    N2 C7 . 1.269(7) ?
    N2 C8 . 1.430(8) ?
    N1 O1 . 1.214(7) ?
    N1 C5 . 1.451(8) ?
    C13 C12 . 1.388(9) ?
    C13 C8 . 1.395(8) ?
    C13 C14 . 1.528(9) ?
    C1 C6 . 1.377(8) ?
    C1 C2 . 1.423(9) ?
    C1 C7 . 1.462(9) ?
    C7 H7 . 0.9300 ?
    C10 C11 . 1.374(9) ?
    C10 C9 . 1.377(9) ?
    C10 H10 . 0.9300 ?
    C11 C12 . 1.375(9) ?
    C11 H11 . 0.9300 ?
    C5 C6 . 1.364(9) ?
    C5 C4 . 1.412(9) ?
    C6 H6 . 0.9300 ?
    C12 N3 . 1.469(9) ?
    O4 N3 . 1.228(8) ?
    N3 O5 . 1.217(8) ?
    C4 C3 . 1.353(9) ?
    C4 H4 . 0.9300 ?
    C2 C3 . 1.382(9) ?
    C9 C8 . 1.388(9) ?
    C9 H9 . 0.9300 ?
    C3 H3 . 0.9300 ?
    C14 H14A . 0.9600 ?
    C14 H14B . 0.9600 ?
    C14 H14C . 0.9600 ?
loop_
    _geom_angle_atom_site_label_1
    _geom_angle_atom_site_label_2
    _geom_angle_atom_site_label_3
    _geom_angle_site_symmetry_1
    _geom_angle_site_symmetry_3
    _geom_angle
    _geom_angle_publ_flag
    C2 O3 H2 . . 109.5 ?
    C7 N2 C8 . . 120.2(6) ?
    O1 N1 O2 . . 120.5(6) ?
    O1 N1 C5 . . 120.7(7) ?
    O2 N1 C5 . . 118.8(6) ?
    C12 C13 C8 . . 116.2(6) ?
    C12 C13 C14 . . 123.7(6) ?
    C8 C13 C14 . . 120.0(6) ?
    C6 C1 C2 . . 118.1(6) ?
    C6 C1 C7 . . 120.7(6) ?
    C2 C1 C7 . . 121.2(6) ?
    N2 C7 C1 . . 121.6(6) ?
    N2 C7 H7 . . 119.2 ?
    C1 C7 H7 . . 119.2 ?
    C11 C10 C9 . . 120.5(7) ?
    C11 C10 H10 . . 119.7 ?
    C9 C10 H10 . . 119.7 ?
    C10 C11 C12 . . 118.0(7) ?
    C10 C11 H11 . . 121.0 ?
    C12 C11 H11 . . 121.0 ?
    C6 C5 C4 . . 121.3(6) ?
    C6 C5 N1 . . 120.5(6) ?
    C4 C5 N1 . . 118.1(6) ?
    C5 C6 C1 . . 120.9(6) ?
    C5 C6 H6 . . 119.6 ?
    C1 C6 H6 . . 119.6 ?
    C11 C12 C13 . . 124.0(7) ?
    C11 C12 N3 . . 116.4(6) ?
    C13 C12 N3 . . 119.5(7) ?
    O5 N3 O4 . . 122.4(8) ?
    O5 N3 C12 . . 119.0(7) ?
    O4 N3 C12 . . 118.5(7) ?
    C3 C4 C5 . . 118.0(7) ?
    C3 C4 H4 . . 121.0 ?
    C5 C4 H4 . . 121.0 ?
    O3 C2 C3 . . 119.7(7) ?
    O3 C2 C1 . . 120.6(6) ?
    C3 C2 C1 . . 119.7(6) ?
    C10 C9 C8 . . 120.3(7) ?
    C10 C9 H9 . . 119.8 ?
    C8 C9 H9 . . 119.8 ?
    C4 C3 C2 . . 122.0(7) ?
    C4 C3 H3 . . 119.0 ?
    C2 C3 H3 . . 119.0 ?
    C9 C8 C13 . . 120.8(6) ?
    C9 C8 N2 . . 121.1(6) ?
    C13 C8 N2 . . 118.0(6) ?
    C13 C14 H14A . . 109.5 ?
    C13 C14 H14B . . 109.5 ?
    H14A C14 H14B . . 109.5 ?
    C13 C14 H14C . . 109.5 ?
    H14A C14 H14C . . 109.5 ?
    H14B C14 H14C . . 109.5 ?
loop_
    _geom_torsion_atom_site_label_1
    _geom_torsion_atom_site_label_2
    _geom_torsion_atom_site_label_3
    _geom_torsion_atom_site_label_4
    _geom_torsion_site_symmetry_1
    _geom_torsion_site_symmetry_2
    _geom_torsion_site_symmetry_3
    _geom_torsion_site_symmetry_4
    _geom_torsion
    _geom_torsion_publ_flag
    C8 N2 C7 C1 . . . . -176.5(5) ?
    C6 C1 C7 N2 . . . . 177.9(5) ?
    C2 C1 C7 N2 . . . . -1.6(8) ?
    C9 C10 C11 C12 . . . . -0.3(9) ?
    O1 N1 C5 C6 . . . . -176.0(6) ?
    O2 N1 C5 C6 . . . . 1.3(8) ?
    O1 N1 C5 C4 . . . . 6.0(8) ?
    O2 N1 C5 C4 . . . . -176.8(5) ?
    C4 C5 C6 C1 . . . . -0.9(9) ?
    N1 C5 C6 C1 . . . . -178.9(5) ?
    C2 C1 C6 C5 . . . . 0.3(8) ?
    C7 C1 C6 C5 . . . . -179.2(5) ?
    C10 C11 C12 C13 . . . . 1.9(9) ?
    C10 C11 C12 N3 . . . . -177.9(5) ?
    C8 C13 C12 C11 . . . . -1.1(8) ?
    C14 C13 C12 C11 . . . . 177.3(6) ?
    C8 C13 C12 N3 . . . . 178.7(5) ?
    C14 C13 C12 N3 . . . . -3.0(8) ?
    C11 C12 N3 O5 . . . . -44.0(8) ?
    C13 C12 N3 O5 . . . . 136.2(6) ?
    C11 C12 N3 O4 . . . . 132.5(6) ?
    C13 C12 N3 O4 . . . . -47.3(8) ?
    C6 C5 C4 C3 . . . . 0.5(8) ?
    N1 C5 C4 C3 . . . . 178.6(5) ?
    C6 C1 C2 O3 . . . . -179.0(5) ?
    C7 C1 C2 O3 . . . . 0.5(8) ?
    C6 C1 C2 C3 . . . . 0.6(8) ?
    C7 C1 C2 C3 . . . . -179.9(5) ?
    C11 C10 C9 C8 . . . . -2.0(9) ?
    C5 C4 C3 C2 . . . . 0.4(9) ?
    O3 C2 C3 C4 . . . . 178.6(6) ?
    C1 C2 C3 C4 . . . . -0.9(9) ?
    C10 C9 C8 C13 . . . . 2.8(8) ?
    C10 C9 C8 N2 . . . . 179.1(5) ?
    C12 C13 C8 C9 . . . . -1.3(7) ?
    C14 C13 C8 C9 . . . . -179.7(5) ?
    C12 C13 C8 N2 . . . . -177.6(5) ?
    C14 C13 C8 N2 . . . . 3.9(7) ?
    C7 N2 C8 C9 . . . . 39.8(7) ?
    C7 N2 C8 C13 . . . . -143.9(5) ?
loop_
    _geom_hbond_atom_site_label_D
    _geom_hbond_atom_site_label_H
    _geom_hbond_atom_site_label_A
    _geom_hbond_site_symmetry_A
    _geom_hbond_distance_DH
    _geom_hbond_distance_HA
    _geom_hbond_distance_DA
    _geom_hbond_angle_DHA
    O3 H2 N2 . 0.82 1.85 2.589(8) 148.7
    C6 H6 O2 3 0.93 2.50 3.333(9) 149.1
    C4 H4 O4 4_565 0.93 2.59 3.274(9) 131.1
