# Supplementary material for: 2-{(E)-[(2-Methyl-3-nitro­phen­yl)imino]­meth­yl}-4-nitro­phenol
Source: Acta Crystallogr Sect E Struct Rep Online. 2013 Jun 12;69(Pt 7):o1085. doi: 10.1107/S1600536813015407 (PMC3770363; doi:10.1107/S1600536813015407)
Supplement: Supplementary file 2 [file e-69-o1085-Isup2.hkl]

#
# h,k,l, Fc-squared, Fo-squared, sigma(Fo-squared) and status flag
#
data_I
_shelx_title ' necmi68'
_shelx_refln_list_code          4
_shelx_F_calc_maximum      159.51
_exptl_crystal_F_000       624.00
_reflns_d_resolution_high  0.8198
 
loop_
 _symmetry_equiv_pos_as_xyz
 'x, y, z'
 '-x, y+1/2, -z+1/2'
 '-x, -y, -z'
 'x, -y-1/2, z-1/2'
 
_cell_length_a     3.7540
_cell_length_b    15.6960
_cell_length_c    23.1490
_cell_angle_alpha  90.000
_cell_angle_beta   93.491
_cell_angle_gamma  90.000
 
_shelx_F_squared_multiplier     1.000
 
loop_
 _refln_index_h
 _refln_index_k
 _refln_index_l
 _refln_F_squared_calc
 _refln_F_squared_meas
 _refln_F_squared_sigma
 _refln_observed_status
   1   0   0     6068.17     7361.14    130.20 o
   2   0   0      276.09      286.75     23.52 o
   3   0   0        1.26       34.06     19.47 o
   4   0   0        0.90       14.18     18.22 o
   1   1   0       55.89       62.50     15.80 o
   2   1   0      857.33      835.68     58.20 o
   3   1   0       14.44       14.85     13.21 o
   4   1   0        0.27      -10.94     12.89 o
   1   2   0     1632.27     1967.60    136.96 o
   2   2   0      239.15      257.61     18.00 o
   3   2   0        2.11        0.95     12.97 o
   4   2   0        3.29       18.23     11.82 o
   1   3   0        0.70        1.68     17.37 o
   2   3   0      769.43      896.15     60.24 o
   3   3   0       48.19       44.20     11.76 o
   4   3   0       39.98       19.46     15.41 o
   0   4   0       98.52       95.58    127.08 o
   1   4   0      930.50     1012.51    106.83 o
   2   4   0       19.93       20.30     10.75 o
   3   4   0        0.27        8.50     12.40 o
   4   4   0        3.35        3.42     13.66 o
   1   5   0     1980.53     2229.78    310.44 o
   2   5   0      608.39      658.78     64.46 o
   3   5   0      114.31       96.47     15.41 o
   4   5   0       33.24       32.99     19.50 o
   0   6   0     1735.57     1848.62    103.19 o
   1   6   0       30.28       55.17     19.22 o
   2   6   0       13.81       40.43     11.96 o
   3   6   0       71.03       72.21     14.43 o
   4   6   0       11.65       22.74     15.47 o
   1   7   0      700.99      910.39    150.81 o
   2   7   0      149.71      123.77     11.32 o
   3   7   0        1.60       10.41     12.78 o
   4   7   0        2.67       24.20     16.33 o
   0   8   0        0.35        1.74     72.52 o
   1   8   0      617.55      785.52    137.34 o
   2   8   0        1.49       24.84     12.28 o
   3   8   0        2.74       -6.22     14.37 o
   4   8   0        8.66        6.59     16.09 o
   1   9   0       31.96       52.25     22.83 o
   2   9   0       56.25       72.56     16.26 o
   3   9   0       45.94       25.51     14.04 o
   4   9   0        7.56        4.56     22.31 o
   1  10   0       23.60       20.97     22.43 o
   2  10   0       57.28       75.36     19.08 o
   3  10   0        1.64       24.00     13.20 o
   1  11   0       46.26       42.37     32.21 o
   2  11   0        4.74       31.17     18.59 o
   3  11   0       11.63       27.01     15.19 o
   1  12   0       47.81       50.59     36.35 o
   2  12   0       63.74       41.37     20.29 o
   3  12   0        0.34       10.31     14.67 o
   1  13   0        0.25       28.40     42.00 o
   2  13   0       19.36       19.68     20.50 o
   3  13   0        1.45        7.77     16.39 o
   1  14   0        8.21        5.30     50.52 o
   2  14   0       87.75       95.90     15.68 o
   3  14   0       12.87        2.00     17.38 o
   1  15   0        0.12        8.45     47.12 o
   2  15   0       19.00       20.24     17.74 o
   2  16   0        7.84       13.89     17.98 o
   2  17   0        0.05        1.19     19.50 o
  -4   1   1        4.59       19.86     12.29 o
  -3   1   1       16.20       17.64     11.82 o
  -2   1   1       35.62       33.57     10.51 o
  -1   1   1    10496.67    11823.23    689.90 o
   0   1   1      281.31      359.62     56.51 o
   1   1   1    19591.64    21391.33    762.31 o
   2   1   1      305.93      314.34     16.31 o
   3   1   1        0.06        1.87     13.13 o
   4   1   1        8.27       16.40     12.35 o
  -4   2   1        0.98       18.00     12.51 o
  -3   2   1       82.85       82.67     12.09 o
  -2   2   1       82.70       82.28     11.76 o
  -1   2   1    25443.28    28642.75   1910.00 o
   1   2   1      273.66      361.40     21.62 o
   2   2   1        7.78        9.70     12.93 o
   3   2   1       86.84       75.86     11.75 o
   4   2   1       29.76       10.42     12.68 o
  -4   3   1        1.22       13.94     13.60 o
  -3   3   1       27.50       17.57     12.59 o
  -2   3   1      140.33      172.63     11.66 o
  -1   3   1        0.05        5.15     17.60 o
   1   3   1     1392.60     1676.89    119.25 o
   2   3   1       23.00       20.99     11.33 o
   3   3   1      104.69       96.66     15.39 o
   4   3   1        0.08       20.32     14.83 o
  -4   4   1        2.47       -3.54     13.46 o
  -3   4   1      205.14      160.00     12.63 o
  -2   4   1      236.44      233.97     21.71 o
  -1   4   1      241.57      257.19     21.57 o
   0   4   1      298.51      268.29    120.91 o
   1   4   1     1194.40     1438.33    104.71 o
   2   4   1      549.47      550.98     39.42 o
   3   4   1      170.51      125.66     18.65 o
   4   4   1       17.51       17.24     15.86 o
  -4   5   1        1.47        2.79     15.43 o
  -3   5   1        0.38        9.70     14.50 o
  -2   5   1      297.55      342.22     32.31 o
  -1   5   1     3629.11     4344.72    585.83 o
   0   5   1     1693.40     1526.14    120.12 o
   1   5   1      746.85      931.24     61.44 o
   2   5   1      138.64      132.32     13.84 o
   3   5   1       14.22       21.76     12.27 o
   4   5   1       26.01       32.04     17.20 o
  -4   6   1        0.21       14.54     17.80 o
  -3   6   1       82.89       86.61     15.20 o
  -2   6   1        0.30        9.02     14.60 o
  -1   6   1      172.98      189.41     20.28 o
   0   6   1      540.00      577.97     97.02 o
   1   6   1      149.05      206.78     25.33 o
   2   6   1       77.15       67.08     14.05 o
   3   6   1        5.58       15.19     13.17 o
   4   6   1       19.05        0.15     14.72 o
  -4   7   1        0.40       34.79     15.65 o
  -3   7   1        0.37       -7.20     16.95 o
  -2   7   1      148.18      149.37     14.53 o
  -1   7   1        0.15       -6.38     19.68 o
   0   7   1      133.37      132.76     78.54 o
   1   7   1      658.58      906.27     94.69 o
   2   7   1       70.86       82.10     15.21 o
   3   7   1       20.39       18.13     12.82 o
   4   7   1        4.64       24.66     16.84 o
  -4   8   1       21.20       32.76     15.37 o
  -3   8   1        2.80       21.46     16.11 o
  -2   8   1        7.08       18.68     14.55 o
  -1   8   1      244.42      292.26     47.54 o
   0   8   1        0.08       10.07     66.91 o
   1   8   1      217.76      198.98     26.35 o
   2   8   1        6.34       12.96     13.51 o
   3   8   1        5.00       19.19     13.09 o
   4   8   1        7.61       16.58     18.28 o
  -4   9   1        0.87       -5.86     15.33 o
  -3   9   1        0.60        7.18     16.58 o
  -2   9   1        2.45        2.72     14.10 o
  -1   9   1       28.99       28.33     22.74 o
   0   9   1      629.84      634.36     70.47 o
   1   9   1      277.06      268.98     31.65 o
   2   9   1       49.00       57.06     13.58 o
   3   9   1       39.71       52.21     14.78 o
   4   9   1       13.51       25.28     20.09 o
  -3  10   1       14.38       37.67     15.41 o
  -2  10   1       41.96       44.17     15.66 o
  -1  10   1       45.24       53.61     22.53 o
   0  10   1       31.67       46.50     59.94 o
   1  10   1      296.26      266.55     29.56 o
   2  10   1       14.03       11.69     13.39 o
   3  10   1        0.00       10.15     15.85 o
  -3  11   1        0.31       25.98     15.61 o
  -2  11   1        0.82        1.92     17.17 o
  -1  11   1        0.78        1.83     24.51 o
   0  11   1       16.18       27.42     65.66 o
   1  11   1        0.70       11.88     28.17 o
   2  11   1       74.72       70.80     13.87 o
   3  11   1       32.69       33.34     14.25 o
  -3  12   1        1.89       23.26     15.24 o
  -2  12   1        1.14       14.53     20.81 o
  -1  12   1        0.60       20.32     28.58 o
   0  12   1       75.23       87.63     73.58 o
   1  12   1        5.59       -0.23     35.94 o
   2  12   1       12.87       10.54     14.34 o
   3  12   1        1.40        7.90     13.64 o
  -3  13   1       36.44       36.49     25.56 o
  -2  13   1       18.85       35.88     21.38 o
  -1  13   1      103.66       81.26     47.79 o
   1  13   1        7.76       26.47     40.48 o
   2  13   1       27.50       18.44     15.25 o
   3  13   1        0.54       11.70     15.89 o
  -3  14   1        0.75        5.03     18.18 o
  -2  14   1       32.43       28.48     20.85 o
  -1  14   1        5.25       17.31     57.79 o
   1  14   1       38.41       24.77     42.15 o
   2  14   1       35.56       39.50     16.47 o
   3  14   1       30.80       36.50     16.91 o
  -2  15   1        0.00        3.05     23.12 o
   1  15   1       24.25       27.99     40.94 o
   2  15   1        6.46       16.04     16.14 o
  -2  16   1        2.18        1.79     29.77 o
   1  16   1        8.39       10.39     52.18 o
   2  16   1        0.16       -2.63     17.70 o
  -2  17   1        0.07      -10.80     19.19 o
   2  17   1       17.11       26.15     20.77 o
  -4   0   2        0.16       -8.48     18.64 o
  -3   0   2       22.05       48.84     16.89 o
  -2   0   2      543.54      550.81     17.43 o
  -1   0   2     1036.24     1064.48     40.31 o
   1   0   2      436.72      666.62     42.71 o
   2   0   2      832.98      800.49     55.13 o
   3   0   2       45.12       32.53     24.84 o
   4   0   2        2.07      -29.25     18.69 o
  -4   1   2        5.71       24.14     14.75 o
  -3   1   2        3.69       13.79     12.06 o
  -2   1   2      861.71      830.62     35.40 o
  -1   1   2    13430.54    14364.33   1043.60 o
   0   1   2      185.02      144.67     39.94 o
   1   1   2      346.71      333.44     16.75 o
   2   1   2      387.53      379.92     29.74 o
   3   1   2        0.68       14.03     11.36 o
   4   1   2       44.25       18.98     13.15 o
  -4   2   2        2.43        4.58     12.45 o
  -3   2   2        2.99       12.19     11.31 o
  -2   2   2        7.88       21.86     10.25 o
  -1   2   2     7984.62     9275.06    554.59 o
   0   2   2     7839.91     7644.38    536.61 o
   1   2   2     4161.39     4541.12     36.32 o
   2   2   2      788.83      787.53     41.88 o
   3   2   2       10.02       -0.20     12.86 o
   4   2   2        0.97       -4.34     11.89 o
  -4   3   2       33.08       33.26     13.65 o
  -3   3   2        4.83       18.38     11.30 o
  -2   3   2     1623.46     1823.80    115.06 o
  -1   3   2      856.52      880.24     69.55 o
   1   3   2      141.79      156.48     22.20 o
   2   3   2      143.03      164.48     11.40 o
   3   3   2       75.10       63.72     12.35 o
   4   3   2       38.70       25.38     12.44 o
  -4   4   2        0.09      -15.04     13.51 o
  -3   4   2        0.77       12.93     12.00 o
  -2   4   2      331.58      359.80     17.55 o
  -1   4   2     2641.01     3084.52    239.41 o
   1   4   2      473.22      527.03     44.27 o
   2   4   2      539.79      520.01     30.26 o
   3   4   2       22.80       36.11     12.61 o
   4   4   2       30.08       19.43     15.73 o
  -4   5   2       24.57       16.70     16.01 o
  -3   5   2       28.86       23.44     12.81 o
  -2   5   2       25.66       44.98     14.83 o
  -1   5   2      272.31      242.40     24.16 o
   0   5   2      593.46      433.66     97.74 o
   1   5   2       30.91       23.06     22.94 o
   2   5   2      240.17      243.17     40.37 o
   3   5   2      158.41      145.11     12.88 o
   4   5   2        2.67       28.64     17.12 o
  -4   6   2        6.07        9.86     14.59 o
  -3   6   2       26.94       18.32     12.43 o
  -2   6   2     1186.28     1186.94     62.43 o
  -1   6   2       15.10       29.54     19.81 o
   0   6   2      496.53      412.11     80.13 o
   1   6   2        2.45       26.09     35.25 o
   2   6   2       39.22       40.85     13.03 o
   3   6   2        0.40       10.14     13.11 o
   4   6   2        3.29       -0.39     14.81 o
  -4   7   2        7.43        6.94     14.99 o
  -3   7   2        0.14        5.75     18.57 o
  -2   7   2        2.62       10.17     15.28 o
  -1   7   2      466.20      572.90     90.59 o
   0   7   2     4188.77     4237.54     95.50 o
   1   7   2      193.07      213.31     37.07 o
   2   7   2      182.38      213.85     16.91 o
   3   7   2       38.48       56.39     13.36 o
   4   7   2        0.12      -12.45     15.92 o
  -4   8   2        1.51       12.11     15.98 o
  -3   8   2        2.53        9.67     13.28 o
  -2   8   2       68.21       62.50     15.48 o
  -1   8   2      685.41      720.17     96.59 o
   0   8   2      944.42     1016.67     81.60 o
   1   8   2       72.41      112.69     41.05 o
   2   8   2       49.58       54.66     13.85 o
   3   8   2       13.62       31.49     13.05 o
   4   8   2        7.64       18.89     17.18 o
  -4   9   2        0.15       23.32     15.40 o
  -3   9   2       11.51       21.61     15.10 o
  -2   9   2        0.02       14.99     16.35 o
  -1   9   2       26.78       31.87     21.84 o
   0   9   2       34.86       78.80     82.82 o
   1   9   2        8.71       15.79     47.22 o
   2   9   2       38.93       44.17     13.57 o
   3   9   2       44.26       43.06     14.08 o
  -3  10   2        1.11       26.84     16.59 o
  -2  10   2        0.29       12.78     16.58 o
  -1  10   2       22.12       26.18     23.15 o
   0  10   2       39.04       48.77     66.65 o
   1  10   2        9.28       14.12     53.77 o
   2  10   2       53.81       54.90     14.10 o
   3  10   2        0.37       14.85     13.72 o
  -3  11   2       52.85       57.98     16.42 o
  -2  11   2       24.27       41.87     17.39 o
  -1  11   2        4.50        6.91     25.00 o
   0  11   2       32.77       54.76     59.22 o
   1  11   2       47.64       63.29     33.17 o
   2  11   2       24.35       32.08     15.93 o
   3  11   2       25.26       37.00     14.73 o
  -3  12   2       20.75       26.28     18.97 o
  -2  12   2       16.02       22.15     18.05 o
  -1  12   2       14.44       16.11     29.56 o
   0  12   2       11.34       40.78     56.16 o
   1  12   2       21.99       24.35     38.89 o
   2  12   2        9.14        7.65     16.43 o
   3  12   2        0.00       -6.40     13.97 o
  -3  13   2        0.06       12.88     16.36 o
  -2  13   2       71.68       58.26     17.95 o
  -1  13   2        4.62       14.85     32.62 o
   0  13   2        0.52       18.29     60.59 o
   1  13   2       52.81       48.81     36.43 o
   2  13   2       58.73       64.16     15.27 o
   3  13   2        1.25        3.84     15.14 o
  -3  14   2       25.71       -0.22     18.49 o
  -2  14   2        9.41       17.35     22.86 o
  -1  14   2        1.65        2.10     43.24 o
   1  14   2        5.51       19.24     42.41 o
   2  14   2       25.21       36.24     15.25 o
   3  14   2       11.03       30.64     16.31 o
  -2  15   2        8.53        7.28     23.57 o
   1  15   2       97.66       65.17     33.91 o
   2  15   2       89.04       63.55     18.04 o
  -2  16   2        2.46       10.32     32.67 o
   1  16   2        4.64        9.20     19.43 o
   2  16   2        0.49       29.07     18.46 o
  -2  17   2        0.20       -5.61     36.89 o
   1  17   2        0.03       -1.42     22.03 o
   2  17   2        1.60       15.34     19.72 o
   1  18   2        0.11       33.44     24.27 o
   0  19   2        0.50        6.02     25.03 o
  -4   1   3        1.89       18.38     13.03 o
  -3   1   3        2.85       19.24     10.15 o
  -2   1   3     1007.00     1048.13     40.36 o
  -1   1   3      688.94      698.21     41.98 o
   0   1   3     2455.98     1728.69     59.26 o
   1   1   3      145.62      162.99     25.54 o
   2   1   3       64.69       55.39     10.48 o
   3   1   3       71.31       73.75     12.22 o
   4   1   3        2.69        1.35     12.41 o
  -4   2   3        1.86        6.70     12.47 o
  -3   2   3      123.11      108.41     12.03 o
  -2   2   3       89.31      110.53     12.26 o
  -1   2   3     2103.39     2496.61    148.44 o
   0   2   3       15.55       11.24     29.44 o
   1   2   3      139.14      153.97     20.16 o
   2   2   3       27.98       25.62     10.73 o
   3   2   3       85.69       67.68     11.47 o
   4   2   3       11.81       13.82     11.99 o
  -4   3   3        0.01       16.48     12.83 o
  -3   3   3       21.16       18.15     11.82 o
  -2   3   3     1047.85     1019.16    107.66 o
  -1   3   3      778.67      839.88     68.81 o
   0   3   3       36.43       32.77     43.75 o
   1   3   3      225.12      240.74     29.08 o
   2   3   3      793.87      814.95     50.50 o
   3   3   3       15.86       27.86     11.77 o
   4   3   3        0.21       10.50     12.19 o
  -4   4   3        2.41        6.56     14.18 o
  -3   4   3      328.92      279.07     13.42 o
  -2   4   3      184.80      220.39     12.85 o
  -1   4   3        3.16        5.18     17.44 o
   0   4   3     2434.50     2420.58    248.43 o
   1   4   3        0.97       -3.81     24.45 o
   2   4   3       15.48       15.83     12.36 o
   3   4   3       48.43       44.33     12.60 o
   4   4   3       15.34        8.43     15.98 o
  -4   5   3        0.08        6.27     15.01 o
  -3   5   3        0.89       10.68     11.79 o
  -2   5   3       61.44       84.23     16.54 o
  -1   5   3     1028.33     1173.17     91.34 o
   0   5   3       13.34       24.50     75.17 o
   1   5   3       69.80       84.32     23.31 o
   2   5   3      262.07      267.29     23.15 o
   3   5   3       24.79       20.78     12.69 o
   4   5   3       60.75       50.15     18.53 o
  -4   6   3        2.28       -3.67     15.58 o
  -3   6   3        6.78       29.76     12.98 o
  -2   6   3      387.93      388.68     27.51 o
  -1   6   3      888.34      973.53     77.39 o
   0   6   3      956.24      871.14     73.50 o
   1   6   3      953.40     1212.40    235.69 o
   2   6   3       18.38       22.81     12.11 o
   3   6   3        0.97       12.91     13.00 o
   4   6   3       40.75       44.84     14.71 o
  -4   7   3        0.53       -4.21     15.10 o
  -3   7   3        1.61       28.92     13.79 o
  -2   7   3       12.83       36.28     16.47 o
  -1   7   3     1054.48     1095.71     87.20 o
   0   7   3        5.54       -3.14     56.84 o
   1   7   3       17.67       19.64     19.26 o
   2   7   3      135.00      163.87     23.57 o
   3   7   3       20.98       17.68     13.53 o
   4   7   3       22.68       19.85     14.83 o
  -4   8   3        0.77       -2.87     15.28 o
  -3   8   3       18.93        9.54     15.56 o
  -2   8   3        0.39        5.72     15.83 o
  -1   8   3       30.84       26.50     21.09 o
   0   8   3        4.43      -13.18     55.32 o
   1   8   3      148.78      144.82     22.30 o
   2   8   3        0.08       -8.07     12.42 o
   3   8   3        0.07        6.06     12.97 o
   4   8   3       14.00       45.66     16.79 o
  -4   9   3        9.66        0.14     21.92 o
  -3   9   3        0.01       27.50     12.97 o
  -2   9   3       22.98       38.06     15.77 o
  -1   9   3      199.83      179.10     23.44 o
   0   9   3      572.98      461.80     64.37 o
   1   9   3       88.28       94.73     25.54 o
   2   9   3       23.10       36.35     14.08 o
   3   9   3        8.45       16.99     12.83 o
  -3  10   3        2.90       21.08     13.08 o
  -2  10   3       48.31       33.57     17.82 o
  -1  10   3       66.19       69.15     23.74 o
   0  10   3      638.38      648.07     63.20 o
   1  10   3       76.95       78.45     26.22 o
   2  10   3       21.78       28.12     14.08 o
   3  10   3       62.21       60.35     12.73 o
  -3  11   3       37.53       25.82     13.38 o
  -2  11   3       19.54       26.40     17.87 o
  -1  11   3        9.55       14.86     28.67 o
   0  11   3        4.47       45.71     57.63 o
   1  11   3       67.70       65.19     19.99 o
   2  11   3        0.99       -1.48     16.18 o
   3  11   3        2.60       13.67     13.31 o
  -3  12   3        0.03       24.68     15.99 o
  -2  12   3       21.59       35.15     19.61 o
  -1  12   3      140.84      142.78     30.78 o
   0  12   3       35.65       30.33     62.25 o
   1  12   3      100.61       80.92     21.21 o
   2  12   3      154.20      187.88     36.44 o
   3  12   3        1.08       -1.53     13.67 o
  -3  13   3        1.56        9.43     18.64 o
  -2  13   3        1.55       -2.35     20.80 o
  -1  13   3       46.60       62.33     36.95 o
   0  13   3       24.70       36.62     63.20 o
   1  13   3        7.72       13.31     21.45 o
   2  13   3       54.59       53.94     16.20 o
   3  13   3        1.79       -9.17     15.18 o
  -3  14   3       17.40       43.35     17.91 o
  -2  14   3        5.48       34.41     23.87 o
  -1  14   3       91.29       74.83     43.36 o
   0  14   3       24.29       23.67     59.94 o
   1  14   3       53.48       56.88     19.45 o
   2  14   3       49.67       46.08     18.03 o
   3  14   3        3.06       17.47     15.76 o
  -2  15   3        4.50       -3.20     32.51 o
  -1  15   3        1.89        4.32     47.49 o
   0  15   3        0.00        8.37     67.82 o
   1  15   3       32.65       41.15     18.43 o
   2  15   3       39.14       32.37     16.32 o
  -2  16   3        2.11       20.56     59.57 o
   1  16   3       35.45       19.61     19.67 o
   2  16   3        9.91        7.08     18.79 o
  -2  17   3        1.14       20.11     56.76 o
   0  17   3       22.99       19.58     22.34 o
   1  17   3        0.59       13.41     20.65 o
   2  17   3        3.79       -3.33     29.92 o
  -1  18   3        0.00       24.08     34.84 o
   0  18   3        4.63        5.42     28.48 o
   1  18   3        3.14      -20.49     25.14 o
  -4   0   4        3.83       22.15     18.46 o
  -3   0   4        8.82       12.22     13.43 o
  -2   0   4      641.17      767.63     38.17 o
  -1   0   4      115.03      117.48     30.85 o
   1   0   4       20.74        9.38     20.21 o
   2   0   4       81.60       41.44     13.51 o
   3   0   4      338.89      360.52    101.37 o
   4   0   4       51.15       33.02     17.37 o
  -4   1   4        2.74       13.36     15.13 o
  -3   1   4        1.70        8.55     10.34 o
  -2   1   4     1290.67     1418.33     89.67 o
  -1   1   4    12865.99    13907.44    501.55 o
   1   1   4      394.54      426.79     48.19 o
   2   1   4       27.56       28.98      9.62 o
   3   1   4       16.07       20.12     11.51 o
   4   1   4        7.87        6.52     11.86 o
  -4   2   4       19.29       -0.07     12.54 o
  -3   2   4       54.31       62.10     11.21 o
  -2   2   4     1052.67      885.75     65.62 o
  -1   2   4     2491.31     2398.26     65.23 o
   0   2   4        7.06        4.30     28.33 o
   1   2   4      574.04      550.30     56.23 o
   2   2   4        2.24        9.26      9.90 o
   3   2   4       73.40       59.30     10.92 o
   4   2   4        5.33       32.54     13.42 o
  -4   3   4        4.60       22.75     14.34 o
  -3   3   4       15.24       26.49     11.26 o
  -2   3   4     1143.63     1209.08    117.67 o
  -1   3   4      175.20      204.08     19.24 o
   0   3   4     4921.23     4320.55    235.96 o
   1   3   4      464.32      549.89     45.62 o
   2   3   4       40.03       60.67     14.14 o
   3   3   4       35.73       35.79     11.62 o
   4   3   4        0.09       -1.55     16.22 o
  -4   4   4        0.00       -3.71     14.91 o
  -3   4   4      176.32      155.32     12.12 o
  -2   4   4     1141.46     1270.70     48.07 o
  -1   4   4       42.97       53.34     19.60 o
   0   4   4      164.40      135.14     35.45 o
   1   4   4      145.34      114.70     26.89 o
   2   4   4        1.43       18.98     12.25 o
   3   4   4       63.61       41.74     13.83 o
   4   4   4        0.42       12.40     16.16 o
  -4   5   4        3.27        9.92     13.03 o
  -3   5   4       25.60       19.28     11.77 o
  -2   5   4      106.67      116.81     14.11 o
  -1   5   4      168.21      151.88     18.99 o
   0   5   4      233.31      182.67     30.65 o
   1   5   4      687.97      959.75    203.75 o
   2   5   4      183.15      239.99     27.37 o
   3   5   4       25.93       28.17     12.01 o
   4   5   4       83.67       50.09     18.70 o
  -4   6   4        1.95       16.85     17.01 o
  -3   6   4       19.65       23.83     12.64 o
  -2   6   4       21.43       20.20     14.19 o
  -1   6   4      149.62      139.19     18.24 o
   0   6   4        2.15       18.98     25.68 o
   1   6   4        7.95       38.14     19.44 o
   2   6   4        4.90        6.52     11.80 o
   3   6   4       76.88       56.47     13.77 o
   4   6   4       38.12       31.53     17.65 o
  -4   7   4        1.20        1.25     15.07 o
  -3   7   4        4.47       20.73     13.29 o
  -2   7   4        8.95       30.49     14.83 o
  -1   7   4      213.04      166.27     17.89 o
   0   7   4      434.20      414.10     57.80 o
   1   7   4      428.33      531.65    127.75 o
   2   7   4        2.10       -3.77     12.97 o
   3   7   4      130.77      133.03     13.23 o
   4   7   4        8.97        6.57     14.73 o
  -4   8   4        0.98       14.71     15.57 o
  -3   8   4       13.62       -0.06     14.46 o
  -2   8   4        9.48       23.15     16.51 o
  -1   8   4      891.98      821.53     66.31 o
   0   8   4      147.20      155.09     24.33 o
   1   8   4      232.21      219.80     60.23 o
   2   8   4       74.11       83.00     13.80 o
   3   8   4        7.99        5.16     13.02 o
   4   8   4       10.25       25.74     17.04 o
  -4   9   4        7.44       36.85     20.43 o
  -3   9   4        0.77       15.82     13.01 o
  -2   9   4       78.67       77.84     16.29 o
  -1   9   4      244.43      224.47     24.32 o
   0   9   4       50.91       64.68     60.32 o
   1   9   4      645.51      678.20    164.14 o
   2   9   4        0.38       14.98     14.47 o
   3   9   4       13.33       27.21     12.86 o
  -3  10   4       14.63       29.12     13.12 o
  -2  10   4        1.61       31.56     19.55 o
  -1  10   4       36.22       41.19     24.46 o
   0  10   4        1.06       14.12     49.27 o
   1  10   4       26.92       24.09     24.03 o
   2  10   4       35.90       47.65     14.18 o
   3  10   4       15.98       13.23     14.35 o
  -3  11   4        1.47        6.32     13.68 o
  -2  11   4       41.38       48.00     17.68 o
  -1  11   4       90.20       82.58     28.40 o
   0  11   4      119.72      113.41     53.89 o
   1  11   4      157.90      137.96     22.05 o
   2  11   4        4.82        8.64     13.31 o
   3  11   4        1.87        9.93     12.67 o
  -3  12   4       14.79       -3.62     13.98 o
  -2  12   4        5.66       -3.87     20.04 o
  -1  12   4       36.47       29.84     32.71 o
   0  12   4       19.40       13.06     51.42 o
   1  12   4      134.86      108.26     22.76 o
   2  12   4       61.16       75.31     13.77 o
   3  12   4        6.39        9.97     15.23 o
  -3  13   4        0.12        3.37     14.06 o
  -2  13   4       11.12       18.10     20.33 o
  -1  13   4        0.10       17.84     37.12 o
   0  13   4       88.41       94.33     55.63 o
   1  13   4      267.33      252.31     22.95 o
   2  13   4       23.32       28.60     15.27 o
   3  13   4        0.11       19.38     14.43 o
  -3  14   4        0.05       35.30     17.94 o
  -2  14   4       11.29       15.35     23.02 o
  -1  14   4       13.22       26.58     38.81 o
   0  14   4       13.84        9.54     23.57 o
   1  14   4      161.23      192.18     27.98 o
   2  14   4        1.39       22.85     17.43 o
   3  14   4        0.52      -16.66     22.78 o
  -2  15   4       68.30       -2.14     23.73 o
  -1  15   4        2.20        8.01     26.62 o
   0  15   4      114.28       95.01     26.79 o
   1  15   4       37.76       50.30     19.69 o
   2  15   4        6.74       20.05     20.53 o
  -2  16   4        2.93       24.50     55.93 o
  -1  16   4       19.29       16.74     30.28 o
   0  16   4        3.02        8.17     25.03 o
   1  16   4       69.12       37.41     20.23 o
   2  16   4       32.21       28.35     20.26 o
  -2  17   4       15.50       26.73     61.69 o
  -1  17   4        0.30        6.36     35.75 o
   0  17   4        3.15       -3.45     23.97 o
   1  17   4        2.94        1.12     21.24 o
  -1  18   4        0.70        0.42     38.74 o
   0  18   4        0.59       33.10     32.07 o
   1  18   4       41.70       20.89     23.38 o
  -4   1   5        3.71       15.78     13.90 o
  -3   1   5       18.38       27.94     10.64 o
  -2   1   5     1351.34     1548.65     94.73 o
  -1   1   5      587.15      599.11     27.60 o
   1   1   5       61.87       50.76     15.62 o
   2   1   5       89.66       84.29     10.75 o
   3   1   5       99.01       97.15     10.43 o
   4   1   5        0.04       21.06     12.04 o
  -4   2   5        2.10       19.73     15.94 o
  -3   2   5       79.40       72.24     11.40 o
  -2   2   5       84.46       78.91     12.72 o
  -1   2   5      382.59      373.65     23.74 o
   0   2   5      950.42      699.83     46.16 o
   1   2   5     2352.25     2250.48    228.78 o
   2   2   5     1144.69     1293.78    113.94 o
   3   2   5        4.95        4.66     11.98 o
   4   2   5        1.10        8.68     12.70 o
  -4   3   5        2.68       -1.55     14.02 o
  -3   3   5      288.16      265.56     13.31 o
  -2   3   5     1079.51     1159.56     64.40 o
  -1   3   5      604.10      649.49     84.92 o
   0   3   5     3114.04     2447.84    115.23 o
   1   3   5      607.41      555.70     28.33 o
   2   3   5       85.56      116.36     13.47 o
   3   3   5       47.11       69.93     13.15 o
   4   3   5        0.12       13.43     23.14 o
  -4   4   5        0.37        3.98     12.71 o
  -3   4   5        3.81        4.00     11.35 o
  -2   4   5      364.24      324.70     15.66 o
  -1   4   5        4.90        4.44     20.08 o
   0   4   5      294.87      313.72     28.07 o
   1   4   5      595.24      626.74     35.20 o
   2   4   5       18.36        8.43     13.47 o
   3   4   5       12.81        1.51     12.51 o
   4   4   5       10.27       18.28     15.95 o
  -4   5   5        0.98        3.35     12.18 o
  -3   5   5        1.87        8.15     11.16 o
  -2   5   5      271.33      260.83     19.76 o
  -1   5   5        0.39        7.49     18.03 o
   0   5   5      253.57      227.83     25.97 o
   1   5   5       13.88       20.68     23.40 o
   2   5   5       97.92      119.36     18.36 o
   3   5   5        5.27        0.61     12.47 o
   4   5   5        2.34       22.86     16.23 o
  -4   6   5        4.04       22.40     14.10 o
  -3   6   5       12.71       21.98     13.83 o
  -2   6   5       43.13       51.40     12.71 o
  -1   6   5        2.64        9.31     16.91 o
   0   6   5        5.68       -1.93     22.49 o
   1   6   5       99.82      168.29     40.56 o
   2   6   5       23.01       30.73     13.28 o
   3   6   5       16.99       19.75     13.76 o
   4   6   5       24.52       18.28     12.82 o
  -4   7   5        0.73        0.88     18.47 o
  -3   7   5        0.79       27.59     15.17 o
  -2   7   5        3.02       17.73     15.35 o
  -1   7   5       41.44       41.81     17.61 o
   0   7   5     1191.06     1154.62    125.40 o
   1   7   5        4.16       -6.75     22.06 o
   2   7   5      102.35      111.34     17.10 o
   3   7   5       36.95       40.69     12.45 o
   4   7   5       67.54       42.56     13.81 o
  -4   8   5        2.99       24.04     15.62 o
  -3   8   5        2.47       18.51     16.97 o
  -2   8   5      117.03      123.06     17.45 o
  -1   8   5      205.08      203.37     22.65 o
   0   8   5       35.31       38.49     26.11 o
   1   8   5       12.48       17.73     18.50 o
   2   8   5      556.58      729.89     99.38 o
   3   8   5       77.91       69.19     12.49 o
   4   8   5        5.88       18.36     19.43 o
  -3   9   5       13.70       26.15     15.54 o
  -2   9   5        0.02       26.66     18.75 o
  -1   9   5       89.29       87.60     21.35 o
   0   9   5      380.63      360.10     57.50 o
   1   9   5        2.19       14.65     23.10 o
   2   9   5      168.11      224.10     38.41 o
   3   9   5       17.78       16.76     11.67 o
  -3  10   5        6.88       24.23     15.80 o
  -2  10   5       13.60       14.39     20.00 o
  -1  10   5       12.08       18.04     21.94 o
   0  10   5       18.45       21.18     25.78 o
   1  10   5       12.23       16.28     24.53 o
   2  10   5      167.60      161.86     14.21 o
   3  10   5        7.94        0.03     13.65 o
  -3  11   5       16.24       28.57     16.87 o
  -2  11   5       86.52       62.20     20.27 o
  -1  11   5        4.98       13.62     24.01 o
   0  11   5       38.76       40.67     24.98 o
   1  11   5       70.39       92.90     23.05 o
   2  11   5       11.48        6.14     14.40 o
   3  11   5        0.21       -2.46     13.38 o
  -3  12   5        1.45       30.78     18.71 o
  -2  12   5       32.66        7.67     20.02 o
  -1  12   5        0.67        0.23     25.79 o
   0  12   5       21.11       49.07     23.34 o
   1  12   5      240.13      216.45     23.44 o
   2  12   5       62.61       41.79     17.42 o
   3  12   5        2.20        1.92     13.66 o
  -3  13   5        1.64       25.38     18.05 o
  -2  13   5        3.85       25.28     21.57 o
  -1  13   5        5.57       12.35     25.08 o
   0  13   5      420.98      431.96     27.18 o
   1  13   5      208.85      241.52     25.48 o
   2  13   5       13.83       14.38     16.75 o
   3  13   5        0.89       18.47     15.78 o
  -3  14   5        5.69       21.01     19.20 o
  -2  14   5        5.09       28.46     24.03 o
  -1  14   5      129.74      151.13     28.44 o
   0  14   5       35.95       34.19     24.95 o
   1  14   5      118.67      107.81     25.41 o
   2  14   5        0.31        9.50     16.77 o
  -2  15   5       11.67       16.60     32.35 o
  -1  15   5       20.83       32.24     29.15 o
   0  15   5       10.92        9.95     24.90 o
   1  15   5       81.62       35.36     25.87 o
   2  15   5        8.43       18.02     18.47 o
  -2  16   5        3.62       33.37     34.57 o
  -1  16   5       24.32       17.54     28.36 o
   0  16   5       90.63       93.17     28.15 o
   1  16   5        2.86       22.49     19.28 o
   2  16   5        0.09        0.16     24.28 o
  -1  17   5        1.64        7.83     32.17 o
   0  17   5       37.78       40.70     28.86 o
   1  17   5       14.64       -1.79     20.58 o
  -1  18   5       11.28       22.53     38.66 o
   0  18   5       13.38        9.85     32.49 o
   1  18   5        2.16        8.93     21.43 o
  -4   0   6        0.95       34.15     15.10 o
  -3   0   6      190.74      193.59     15.76 o
  -2   0   6     1036.03     1011.02     53.81 o
  -1   0   6      960.58      942.44     29.89 o
   1   0   6      815.81      869.76    187.77 o
   2   0   6      534.65      615.12     79.18 o
   3   0   6       70.26       47.73     14.50 o
   4   0   6        0.32       35.68     18.90 o
  -4   1   6        2.24       12.79     12.15 o
  -3   1   6        1.93        3.22     11.13 o
  -2   1   6      190.61      220.37     16.65 o
  -1   1   6      216.46      203.77     19.90 o
   1   1   6      379.16      367.37     34.54 o
   2   1   6      274.24      274.68     12.11 o
   3   1   6        7.60        3.08      9.45 o
   4   1   6        3.23       30.69     13.51 o
  -4   2   6        0.03       -8.58     11.74 o
  -3   2   6        0.52       -6.83     10.59 o
  -2   2   6       20.60       42.14     12.57 o
  -1   2   6      292.37      341.58     29.16 o
   0   2   6     1840.34     1380.05     40.10 o
   1   2   6     1112.95     1250.17     83.83 o
   2   2   6       99.36      110.69     12.12 o
   3   2   6      155.39      150.37     25.53 o
   4   2   6        0.41       12.43     14.40 o
  -4   3   6       23.67       22.32     13.54 o
  -3   3   6      468.05      440.46     26.26 o
  -2   3   6     1217.16     1253.51     40.48 o
  -1   3   6      129.58      129.91     18.62 o
   0   3   6      425.45      368.68     25.38 o
   1   3   6       41.05       24.40     18.86 o
   2   3   6      247.80      321.07     33.55 o
   3   3   6       12.75       18.78     13.28 o
   4   3   6        2.13       -4.55     16.65 o
  -4   4   6        1.95        3.42     12.50 o
  -3   4   6       91.98       78.02     10.93 o
  -2   4   6        1.39       15.72     12.59 o
  -1   4   6     1161.49     1262.65     97.48 o
   0   4   6      523.38      465.36     45.35 o
   1   4   6      762.96      750.54     21.26 o
   2   4   6      110.04      148.85     21.03 o
   3   4   6       19.97       13.23     13.65 o
   4   4   6        1.74       10.20     16.17 o
  -4   5   6       24.88       13.24     12.21 o
  -3   5   6      112.82       95.27     12.61 o
  -2   5   6      110.11      130.16     14.67 o
  -1   5   6      171.55      194.38     19.78 o
   0   5   6      230.62      237.23     19.92 o
   1   5   6        9.51       22.70     16.44 o
   2   5   6       77.30       89.66     15.04 o
   3   5   6       34.84       24.97     12.35 o
   4   5   6        2.87       -6.16     13.13 o
  -4   6   6        0.00        6.93     13.92 o
  -3   6   6       97.34       81.55     15.90 o
  -2   6   6       61.44       85.80     14.51 o
  -1   6   6       26.93       38.35     17.27 o
   0   6   6      125.06      110.91     22.86 o
   1   6   6     1362.70     1339.30     28.02 o
   2   6   6       29.25       30.48     12.74 o
   3   6   6       34.08       34.76     12.49 o
   4   6   6        2.64       16.25     14.15 o
  -4   7   6        3.33       14.62     14.31 o
  -3   7   6       37.65       20.72     16.07 o
  -2   7   6        3.70       26.27     15.11 o
  -1   7   6        1.03       17.45     19.33 o
   0   7   6        0.59      -13.55     20.72 o
   1   7   6       23.68       23.83     17.72 o
   2   7   6       49.02       57.96     17.26 o
   3   7   6       33.89       37.95     13.16 o
   4   7   6       42.61       44.08     14.38 o
  -4   8   6        8.15       31.88     14.21 o
  -3   8   6       24.92        4.76     17.05 o
  -2   8   6      174.10      170.80     17.42 o
  -1   8   6       61.73       79.46     19.28 o
   0   8   6       26.90       27.89     22.04 o
   1   8   6       20.97       13.05     23.40 o
   2   8   6        6.38       12.98     13.38 o
   3   8   6      282.45      286.65     34.75 o
  -3   9   6        1.74      -15.83     19.68 o
  -2   9   6       34.07       51.26     18.69 o
  -1   9   6       48.12       40.26     23.05 o
   0   9   6       70.32       69.92     24.57 o
   1   9   6      337.27      352.40     73.86 o
   2   9   6        0.32        5.95     13.50 o
   3   9   6      140.34      130.99     14.04 o
  -3  10   6        4.37       35.37     19.24 o
  -2  10   6        0.03        8.24     18.19 o
  -1  10   6       58.19       61.78     24.85 o
   0  10   6        3.99       24.11     23.66 o
   1  10   6      224.16      235.50     52.92 o
   2  10   6        6.93       14.92     14.72 o
   3  10   6        0.11        0.73     12.98 o
  -3  11   6        1.25       -3.47     18.36 o
  -2  11   6       22.18       28.14     20.20 o
  -1  11   6        0.51       14.92     24.30 o
   0  11   6      309.04      305.17     26.60 o
   1  11   6      321.35      307.31     24.77 o
   2  11   6      100.74      100.11     15.20 o
   3  11   6       38.74       28.33     14.43 o
  -3  12   6        0.11       11.01     18.74 o
  -2  12   6       19.01       38.88     20.75 o
  -1  12   6       72.27       64.47     25.58 o
   0  12   6       44.86       52.51     27.80 o
   1  12   6      181.63      174.57     29.61 o
   2  12   6       20.38       25.11     13.66 o
   3  12   6        4.17       17.83     13.94 o
  -3  13   6        6.86       24.66     20.62 o
  -2  13   6        6.25       -5.87     21.94 o
  -1  13   6      243.68      304.93     29.40 o
   0  13   6      247.60      233.56     24.91 o
   1  13   6       38.75       40.63     28.25 o
   2  13   6        0.34       15.68     18.27 o
   3  13   6       20.71       42.30     14.96 o
  -3  14   6        9.81        4.57     24.63 o
  -2  14   6       12.28       21.16     22.76 o
  -1  14   6       36.08       51.49     25.02 o
   0  14   6      213.02      182.13     25.04 o
   1  14   6       12.41       29.92     27.76 o
   2  14   6        1.95        9.23     19.42 o
  -2  15   6       20.38       36.65     34.77 o
  -1  15   6       78.39       89.27     28.50 o
   0  15   6       94.27       92.35     25.04 o
   1  15   6       31.01       55.64     20.73 o
   2  15   6       11.58       13.68     24.78 o
  -2  16   6        0.08       14.07     32.20 o
  -1  16   6        0.05        5.64     28.46 o
   0  16   6        1.01       18.57     24.50 o
   1  16   6        7.70       21.16     23.36 o
   2  16   6        1.10       -4.38     20.05 o
  -1  17   6       24.65       31.37     31.81 o
   0  17   6       14.80        6.49     25.29 o
   1  17   6        0.94       -8.19     19.18 o
  -1  18   6        0.23       14.65     33.88 o
   0  18   6        9.05       20.01     27.19 o
   1  18   6       12.15       18.47     20.42 o
  -4   1   7        0.61       14.01     11.24 o
  -3   1   7        0.02       22.48     10.63 o
  -2   1   7      147.02      144.64     13.91 o
  -1   1   7      879.24      869.58     20.45 o
   1   1   7     3285.61     2889.35    288.67 o
   2   1   7       52.09       53.58     11.56 o
   3   1   7        2.34        1.59      9.78 o
   4   1   7        7.21       22.32     12.36 o
  -4   2   7       64.52       46.30     10.87 o
  -3   2   7      290.10      270.64     13.23 o
  -2   2   7       38.48       37.10     14.20 o
  -1   2   7      265.10      270.58     19.01 o
   0   2   7        0.72       18.60     30.36 o
   1   2   7       29.99       36.73     13.74 o
   2   2   7      135.76      127.19     13.34 o
   3   2   7        0.16       22.04     10.80 o
   4   2   7        0.70        4.04     15.10 o
  -4   3   7        0.49       -8.03     12.65 o
  -3   3   7       22.49       15.04     12.26 o
  -2   3   7        2.36       14.87     12.67 o
  -1   3   7      593.14      556.08     36.38 o
   0   3   7      138.45      114.96     28.44 o
   1   3   7       16.78       26.61     17.52 o
   2   3   7      529.60      564.70     40.09 o
   3   3   7        1.09       17.58     12.61 o
   4   3   7       10.95       19.00     13.00 o
  -4   4   7        0.81        7.76     12.83 o
  -3   4   7        0.27       17.73     12.35 o
  -2   4   7       50.36       36.24     13.01 o
  -1   4   7       27.47       39.20     16.76 o
   0   4   7      334.49      292.92     31.97 o
   1   4   7      727.63      655.30     20.16 o
   2   4   7       48.60       45.88     11.32 o
   3   4   7        3.07       17.64     12.02 o
   4   4   7        3.67       20.75     15.10 o
  -4   5   7        1.56       20.36     12.76 o
  -3   5   7       44.54       25.57     12.58 o
  -2   5   7       39.84       35.42     13.95 o
  -1   5   7       99.77      110.35     17.96 o
   0   5   7       18.92        8.52     19.65 o
   1   5   7        0.36       21.46     17.67 o
   2   5   7      187.03      208.65     34.60 o
   3   5   7        6.08       14.39     12.49 o
   4   5   7        9.39       -4.82     13.40 o
  -4   6   7        0.65       20.94     13.98 o
  -3   6   7       29.27       49.47     13.79 o
  -2   6   7       20.39       56.87     15.18 o
  -1   6   7       55.84       69.34     18.88 o
   0   6   7      305.01      301.23     25.28 o
   1   6   7     1243.57     1013.94     26.51 o
   2   6   7        5.42       28.32     13.79 o
   3   6   7      131.60      134.96     13.27 o
   4   6   7       12.11       23.18     14.58 o
  -4   7   7        1.02       -2.44     14.62 o
  -3   7   7       27.46       30.48     17.41 o
  -2   7   7       55.48       46.06     14.12 o
  -1   7   7       59.49       61.65     19.44 o
   0   7   7       20.42        5.43     21.07 o
   1   7   7      168.92      152.57     22.11 o
   2   7   7       77.40       87.09     22.63 o
   3   7   7      104.87      107.93     13.09 o
   4   7   7        0.49       16.13     14.76 o
  -4   8   7        2.04        3.05     15.79 o
  -3   8   7        2.34       18.48     16.63 o
  -2   8   7      251.10      271.37     17.71 o
  -1   8   7        2.51       18.75     19.07 o
   0   8   7       37.90       55.29     21.45 o
   1   8   7       52.71       40.75     20.76 o
   2   8   7        9.15       34.01     14.18 o
   3   8   7       68.12       88.58     31.59 o
  -3   9   7        6.25       26.02     17.70 o
  -2   9   7       50.48       55.67     16.95 o
  -1   9   7       81.72       91.41     21.00 o
   0   9   7       20.59       38.41     22.09 o
   1   9   7       68.14       67.77     18.26 o
   2   9   7       12.91        7.23     14.60 o
   3   9   7       68.61       54.72     12.72 o
  -3  10   7       28.88       35.72     16.35 o
  -2  10   7        0.38       37.55     19.44 o
  -1  10   7        1.31       20.73     27.34 o
   0  10   7        0.20       22.70     22.75 o
   1  10   7       19.88       24.25     18.83 o
   2  10   7      454.33      590.15     98.69 o
   3  10   7       40.20       39.34     14.48 o
  -3  11   7        0.97       25.45     18.96 o
  -2  11   7       99.45      112.04     21.38 o
  -1  11   7      259.29      260.71     28.03 o
   0  11   7     1585.10     1536.95    157.81 o
   1  11   7       40.33       47.00     18.61 o
   2  11   7      103.30      132.69     28.95 o
   3  11   7       11.51       20.39     13.57 o
  -3  12   7        2.80      -18.82     17.75 o
  -2  12   7       23.67       33.26     19.27 o
  -1  12   7       15.30       25.07     27.32 o
   0  12   7      595.46      574.18     62.35 o
   1  12   7       39.22       24.69     26.58 o
   2  12   7        1.41       31.55     33.06 o
   3  12   7        5.05        8.37     14.60 o
  -3  13   7        4.91       14.62     19.65 o
  -2  13   7       22.31       38.80     22.53 o
  -1  13   7       32.47       27.44     27.43 o
   0  13   7        4.31        9.89     22.32 o
   1  13   7        2.55       -6.85     21.24 o
   2  13   7        0.07       -5.99     18.07 o
   3  13   7        4.45       20.06     14.26 o
  -2  14   7       46.28       41.90     24.21 o
  -1  14   7        4.92       28.50     28.79 o
   0  14   7       17.01       32.68     21.51 o
   1  14   7       45.69       24.50     21.96 o
   2  14   7        0.10       16.57     17.15 o
  -2  15   7       14.30       38.53     31.24 o
  -1  15   7        4.30        1.26     29.10 o
   0  15   7        3.28        0.07     22.54 o
   1  15   7       14.45       19.55     19.54 o
   2  15   7        2.41        6.73     18.43 o
  -2  16   7       28.42       -3.94     34.08 o
  -1  16   7       94.08      105.00     31.77 o
   0  16   7        0.90       -1.07     26.35 o
   1  16   7        5.22       33.89     23.31 o
   2  16   7        0.00        6.81     23.35 o
  -1  17   7        5.61       19.02     33.22 o
   0  17   7        4.56       -0.03     23.66 o
   1  17   7        0.15       13.27     20.26 o
  -1  18   7       15.15       12.87     40.86 o
   0  18   7       11.14       18.13     25.63 o
  -4   0   8        8.13       21.29     15.51 o
  -3   0   8        4.92        6.25     15.97 o
  -2   0   8        1.46        8.29     19.23 o
  -1   0   8       75.02       87.01     29.28 o
   1   0   8       59.22       49.87     22.23 o
   2   0   8      707.95      750.80     41.64 o
   3   0   8       52.42       51.91     21.17 o
   4   0   8        5.54        7.19     23.50 o
  -4   1   8        0.49       12.30     11.32 o
  -3   1   8       32.06       45.76     10.95 o
  -2   1   8       51.18       57.18     14.61 o
  -1   1   8        4.08      -15.73     18.71 o
   1   1   8      379.95      368.28     28.18 o
   2   1   8      434.46      523.30     32.08 o
   3   1   8       18.13       25.54      9.78 o
   4   1   8        0.04        4.42     15.57 o
  -4   2   8        0.76       16.04     11.13 o
  -3   2   8      119.36      103.52     12.57 o
  -2   2   8       36.75       49.14     14.08 o
  -1   2   8      156.88      169.68     18.80 o
   0   2   8     1634.41     1370.29    202.61 o
   1   2   8     1091.33     1217.96    189.04 o
   2   2   8       17.43       26.89     13.06 o
   3   2   8       14.52       20.62     10.36 o
   4   2   8        0.77       -0.33     13.47 o
  -4   3   8       46.71       33.01     11.73 o
  -3   3   8       64.83       71.88     12.71 o
  -2   3   8        4.67       26.38     15.46 o
  -1   3   8        0.22        8.62     19.39 o
   0   3   8     1529.61     1151.20    202.72 o
   1   3   8      112.82      106.11     16.98 o
   2   3   8        3.28        0.83     13.01 o
   3   3   8        3.59       18.24     12.00 o
   4   3   8        3.26       16.41     13.51 o
  -4   4   8       27.70       19.09     13.04 o
  -3   4   8       27.55       32.01     12.48 o
  -2   4   8        0.05       14.40     12.76 o
  -1   4   8      158.48      160.66     18.57 o
   0   4   8      566.28      462.46     29.53 o
   1   4   8      132.50      142.61     17.66 o
   2   4   8      250.43      267.87     33.90 o
   3   4   8        5.24       15.23     12.07 o
   4   4   8        0.00       13.81     14.51 o
  -4   5   8       28.80       18.06     13.44 o
  -3   5   8       79.74       73.66     12.70 o
  -2   5   8        4.14       43.68     13.96 o
  -1   5   8      263.45      284.57     28.79 o
   0   5   8       95.15       88.88     18.02 o
   1   5   8      298.64      309.68     17.41 o
   2   5   8        1.81       18.25     11.54 o
   3   5   8        8.96       18.42     11.93 o
   4   5   8        2.78       -3.56     14.34 o
  -4   6   8        0.07       37.31     15.44 o
  -3   6   8       25.28       17.26     13.83 o
  -2   6   8        3.59       31.19     14.96 o
  -1   6   8     1628.21     1843.09    185.16 o
   0   6   8      303.41      287.07     18.79 o
   1   6   8       73.21       85.66     16.59 o
   2   6   8      168.42      202.71     40.97 o
   3   6   8       99.07      109.05     12.17 o
   4   6   8        7.12        4.35     14.74 o
  -4   7   8        1.92       19.05     15.71 o
  -3   7   8       13.60       16.46     13.55 o
  -2   7   8       68.26       86.61     16.38 o
  -1   7   8       53.82       47.48     18.06 o
   0   7   8       66.70       69.53     24.94 o
   1   7   8        1.46       35.18     20.71 o
   2   7   8      261.28      385.89     66.58 o
   3   7   8      143.54      153.54     22.12 o
  -4   8   8        0.87       13.21     22.06 o
  -3   8   8        0.19       22.81     20.51 o
  -2   8   8        9.37       36.90     16.91 o
  -1   8   8       14.96       13.16     18.38 o
   0   8   8      140.15      122.87     21.64 o
   1   8   8      120.87      102.32     22.15 o
   2   8   8      269.70      364.31     54.79 o
   3   8   8       10.87       11.28     12.27 o
  -3   9   8        0.59       22.85     17.93 o
  -2   9   8        7.03        4.65     17.17 o
  -1   9   8      601.50      636.18     33.18 o
   0   9   8      117.33       97.14     20.69 o
   1   9   8       30.00       16.58     18.08 o
   2   9   8      306.72      367.64     71.22 o
   3   9   8        1.10        7.09     13.30 o
  -3  10   8       72.04       42.50     18.09 o
  -2  10   8       17.83        1.75     19.30 o
  -1  10   8      119.16      100.53     22.89 o
   0  10   8       16.13       -6.75     43.76 o
   1  10   8      222.85      249.80     65.83 o
   2  10   8      119.72      133.43     23.10 o
   3  10   8       37.49       40.53     13.11 o
  -3  11   8        0.00       25.16     22.67 o
  -2  11   8        1.16       11.07     19.06 o
  -1  11   8      150.89      182.54     34.44 o
   0  11   8      104.66      135.52     22.73 o
   1  11   8       22.86       34.64     18.89 o
   2  11   8       22.81       21.56     15.07 o
   3  11   8        6.79       15.97     13.32 o
  -3  12   8        0.26        5.48     17.91 o
  -2  12   8        2.97        8.52     19.43 o
  -1  12   8      153.32      183.91     31.61 o
   0  12   8       79.83       82.66     23.67 o
   1  12   8       98.49       77.47     19.63 o
   2  12   8       12.27       19.92     17.34 o
   3  12   8        4.98       15.35     15.95 o
  -3  13   8        3.08       38.39     21.75 o
  -2  13   8        1.52      -10.94     20.48 o
  -1  13   8      279.95      304.92     32.47 o
   0  13   8        7.22       -3.45     22.37 o
   1  13   8      116.66      106.82     26.66 o
   2  13   8        8.71        7.52     18.31 o
   3  13   8        0.83       21.02     23.89 o
  -2  14   8        0.04       16.23     24.88 o
  -1  14   8       10.06       24.17     31.07 o
   0  14   8       97.51       95.39     21.73 o
   1  14   8        0.57       -9.24     25.64 o
   2  14   8        3.96      -16.50     19.33 o
  -2  15   8        1.53       -6.42     34.54 o
  -1  15   8        7.24        5.23     30.74 o
   0  15   8       27.57       26.89     22.57 o
   1  15   8        1.63       32.16     21.94 o
   2  15   8       11.89       10.91     18.60 o
  -2  16   8        4.16       19.84     40.32 o
  -1  16   8        0.78       24.82     30.45 o
   0  16   8        2.96        0.32     21.84 o
   1  16   8        7.64       14.12     41.56 o
   2  16   8        0.00       -5.12     20.08 o
  -1  17   8        3.74       12.09     32.38 o
   0  17   8        0.57        3.15     23.79 o
   1  17   8        2.91       12.93     24.07 o
   0  18   8        6.31       10.04     26.96 o
  -4   1   9       25.19       29.69     11.38 o
  -3   1   9       10.62       19.13     12.77 o
  -2   1   9      117.04      132.54     14.49 o
  -1   1   9      564.73      632.28     50.53 o
   0   1   9        0.71      -55.48     64.11 o
   1   1   9     1533.13     1466.73     84.88 o
   2   1   9       30.01       36.12     11.94 o
   3   1   9       76.12       78.44     11.44 o
   4   1   9       10.67      -13.93     13.07 o
  -4   2   9        0.41       18.55     12.01 o
  -3   2   9        4.67       19.63     12.36 o
  -2   2   9       79.95       64.77     14.84 o
  -1   2   9        2.68       -9.38     18.08 o
   0   2   9      612.14      533.92     68.26 o
   1   2   9     1255.96     1090.04     75.86 o
   2   2   9       10.77        3.46     12.20 o
   3   2   9        3.10       -2.79     10.14 o
   4   2   9        0.38       16.57     13.61 o
  -4   3   9        1.40       19.64     11.47 o
  -3   3   9       28.80       70.82     13.13 o
  -2   3   9       41.82       52.20     15.85 o
  -1   3   9      105.75      108.56     19.17 o
   0   3   9      231.72      175.63     22.50 o
   1   3   9      132.54      185.33     17.99 o
   2   3   9       85.66      101.33     13.69 o
   3   3   9        8.43       11.27     10.38 o
   4   3   9        0.00       11.09     14.94 o
  -4   4   9       47.05       53.98     12.76 o
  -3   4   9       23.52       24.65     11.76 o
  -2   4   9      208.62      195.48     13.85 o
  -1   4   9      260.48      238.23     25.96 o
   0   4   9     1766.16     1381.75     99.97 o
   1   4   9      316.55      365.84     19.52 o
   2   4   9       22.99       21.63     14.39 o
   3   4   9        0.01       -1.44     12.58 o
   4   4   9        0.51       22.73     14.97 o
  -4   5   9       32.74       35.78     14.10 o
  -3   5   9       51.78       47.72     12.63 o
  -2   5   9       60.85       70.82     14.99 o
  -1   5   9       34.28       25.36     15.41 o
   0   5   9     3950.09     3586.41    163.54 o
   1   5   9      173.85      174.83     16.47 o
   2   5   9       35.06       47.75     24.17 o
   3   5   9        3.21        7.07     12.34 o
   4   5   9        8.83       23.31     14.97 o
  -4   6   9        5.39       15.04     13.85 o
  -3   6   9        2.44       14.11     13.54 o
  -2   6   9       92.60      112.29     14.15 o
  -1   6   9       34.06       37.87     18.36 o
   0   6   9       45.96       47.34     17.96 o
   1   6   9      274.86      261.16     16.68 o
   2   6   9      159.40      199.04     32.93 o
   3   6   9        2.80       11.58     12.62 o
   4   6   9        1.18       21.09     39.12 o
  -4   7   9        1.47       15.86     13.74 o
  -3   7   9       15.51       28.39     14.16 o
  -2   7   9       22.78       18.13     16.02 o
  -1   7   9       11.00       21.42     20.55 o
   0   7   9        2.49       16.78     22.18 o
   1   7   9        6.60       11.02     21.47 o
   2   7   9       44.39       71.04     13.81 o
   3   7   9       36.89       20.42     13.15 o
  -3   8   9        0.10       10.52     15.88 o
  -2   8   9      108.44      122.48     14.79 o
  -1   8   9       50.70       51.03     20.24 o
   0   8   9       41.89       71.14     21.87 o
   1   8   9      115.68      102.58     20.98 o
   2   8   9       70.72      119.53     19.59 o
   3   8   9       46.73       59.69     12.51 o
  -3   9   9        5.30       11.51     16.23 o
  -2   9   9        6.24        1.23     14.07 o
  -1   9   9      219.35      231.17     26.14 o
   0   9   9       22.04       30.42     19.68 o
   1   9   9      504.49      450.21     22.72 o
   2   9   9      463.37      605.04     93.85 o
   3   9   9        1.94       26.93     13.88 o
  -3  10   9        2.76        1.79     18.53 o
  -2  10   9      138.10      132.47     16.13 o
  -1  10   9       96.70      112.94     25.24 o
   0  10   9       83.58       82.89     21.08 o
   1  10   9       69.39       71.50     21.23 o
   2  10   9       11.78       12.83     14.26 o
   3  10   9        7.77       10.09     12.47 o
  -3  11   9        0.31       16.09     16.72 o
  -2  11   9       11.57       11.56     22.44 o
  -1  11   9       23.36       32.88     29.16 o
   0  11   9        1.76      -12.08     22.36 o
   1  11   9      182.14      202.81     22.61 o
   2  11   9        0.66        2.11     14.53 o
   3  11   9        1.97       18.52     13.99 o
  -3  12   9       18.61       39.24     19.93 o
  -2  12   9        8.31       15.70     22.55 o
  -1  12   9      223.22      294.80     41.05 o
   0  12   9        1.97        9.92     22.64 o
   1  12   9       37.12       31.20     21.97 o
   2  12   9        9.67        4.62     17.29 o
   3  12   9        4.41       19.65     14.14 o
  -3  13   9        0.19       25.17     20.45 o
  -2  13   9        0.30       14.77     22.67 o
  -1  13   9       65.10       88.19     43.21 o
   0  13   9       20.98       20.44     21.64 o
   1  13   9       32.60       34.72     20.87 o
   2  13   9        1.62       19.00     18.12 o
  -2  14   9       18.04       52.93     30.46 o
  -1  14   9        8.06        6.66     38.74 o
   0  14   9      102.17      113.97     25.58 o
   1  14   9        4.26       38.06     20.87 o
   2  14   9        3.26       14.51     22.06 o
  -2  15   9       28.35       20.06     34.23 o
  -1  15   9        6.74        4.35     36.96 o
   0  15   9       12.98       28.80     24.92 o
   1  15   9        6.14       34.27     40.76 o
   2  15   9        2.34       -1.10     24.32 o
  -2  16   9        2.24       -4.15     39.94 o
  -1  16   9        6.64       26.39     37.03 o
   0  16   9       25.68       14.10     25.04 o
   1  16   9        4.60        6.09     19.93 o
  -1  17   9       41.76       42.00     43.85 o
   0  17   9        0.18       13.27     23.22 o
   1  17   9        3.96        8.47     23.17 o
   0  18   9        0.02       -2.84     29.31 o
  -4   0  10        1.82       29.38     20.75 o
  -3   0  10       99.33       73.40     18.62 o
  -2   0  10        6.30      -17.97     19.73 o
  -1   0  10      808.53      887.27     88.91 o
   0   0  10     1169.37      967.59     56.46 o
   1   0  10       14.16       21.17     20.45 o
   2   0  10       17.20       13.33     20.60 o
   3   0  10       48.44       39.29     13.99 o
   4   0  10       38.10      -17.84     27.68 o
  -4   1  10        2.16       -8.98     10.92 o
  -3   1  10        0.00        4.01     12.01 o
  -2   1  10        1.45        7.65     14.92 o
  -1   1  10      242.33      270.66     34.07 o
   0   1  10        3.84       14.50     36.19 o
   1   1  10      488.82      478.12     20.45 o
   2   1  10       11.17       -2.07     17.85 o
   3   1  10       27.27       21.26     12.28 o
   4   1  10        1.26        6.01     12.64 o
  -4   2  10        6.79        2.81     13.09 o
  -3   2  10       11.02       24.92     12.69 o
  -2   2  10      165.53      167.69     15.29 o
  -1   2  10        1.43        4.10     18.42 o
   0   2  10       76.41       57.87     22.48 o
   1   2  10       31.52       19.22     14.94 o
   2   2  10       42.17       54.11     17.69 o
   3   2  10        4.66       18.76     10.50 o
   4   2  10        4.72        0.87     13.58 o
  -4   3  10       15.31       24.35     11.98 o
  -3   3  10        0.31       -1.62     12.03 o
  -2   3  10       65.62       80.32     14.88 o
  -1   3  10     2199.62     1960.41    154.65 o
   0   3  10      848.17      715.00     99.36 o
   1   3  10      597.90      586.87     82.40 o
   2   3  10      156.68      163.64     14.97 o
   3   3  10        0.41       10.38     12.66 o
   4   3  10        2.77        9.29     14.72 o
  -4   4  10       25.08       23.94     12.37 o
  -3   4  10        0.09       -1.15     15.80 o
  -2   4  10      138.06      154.23     15.01 o
  -1   4  10      946.58      953.52    140.67 o
   0   4  10      207.53      175.00     21.41 o
   1   4  10     1194.09     1279.81    140.85 o
   2   4  10       17.44       21.16     13.28 o
   3   4  10        5.65       26.85     11.32 o
   4   4  10        0.98       19.97     15.36 o
  -4   5  10       44.99       47.53     11.88 o
  -3   5  10       16.11       21.56     12.40 o
  -2   5  10        4.23        3.78     14.07 o
  -1   5  10      177.38      198.47     22.48 o
   0   5  10      145.06      141.72     20.23 o
   1   5  10       13.38       27.20     16.00 o
   2   5  10       42.66       51.43     13.12 o
   3   5  10       11.90        5.51     13.41 o
  -4   6  10        2.46       -1.11     13.78 o
  -3   6  10       38.92       36.69     13.32 o
  -2   6  10      104.72       90.23     14.55 o
  -1   6  10      203.41      232.44     18.53 o
   0   6  10      271.46      250.30     19.60 o
   1   6  10      167.84      187.54     16.79 o
   2   6  10        4.33        6.78     13.02 o
   3   6  10       13.67       29.30     14.17 o
  -4   7  10        4.48        5.10     14.29 o
  -3   7  10       55.02       63.97     14.17 o
  -2   7  10        1.22       -5.14     14.66 o
  -1   7  10      476.29      449.81     54.91 o
   0   7  10      215.92      202.37     23.13 o
   1   7  10        1.32       18.63     16.28 o
   2   7  10       21.93       45.57     14.55 o
   3   7  10       38.42       64.60     12.98 o
  -3   8  10       21.28       43.15     15.34 o
  -2   8  10       62.86       37.29     15.78 o
  -1   8  10       14.55       20.99     22.29 o
   0   8  10       32.23       42.47     20.48 o
   1   8  10      127.24      130.61     21.55 o
   2   8  10      103.88      115.57     21.05 o
   3   8  10        1.35       17.90     13.31 o
  -3   9  10       21.91       44.08     14.71 o
  -2   9  10       40.82       71.16     18.74 o
  -1   9  10        1.34       24.25     21.84 o
   0   9  10        0.68       22.68     21.39 o
   1   9  10       43.62       42.60     21.09 o
   2   9  10      276.79      370.34     59.21 o
   3   9  10       14.58       13.05     13.41 o
  -3  10  10        0.00        3.89     19.89 o
  -2  10  10      121.01      114.55     17.16 o
  -1  10  10      327.41      366.74     64.90 o
   0  10  10       10.65        5.68     20.64 o
   1  10  10       39.39       43.20     20.72 o
   2  10  10        2.52       36.77     15.60 o
   3  10  10       19.06       24.71     14.66 o
  -3  11  10        0.60       -3.77     18.53 o
  -2  11  10       30.21       51.20     16.79 o
  -1  11  10       19.26       24.58     27.80 o
   0  11  10       14.04       23.52     20.81 o
   1  11  10      210.82      221.37     46.35 o
   2  11  10        0.77       -6.51     18.95 o
   3  11  10        0.11        2.24     14.06 o
  -3  12  10        1.44       32.71     18.64 o
  -2  12  10       32.77       23.65     22.56 o
  -1  12  10       87.45       62.03     41.28 o
   0  12  10       14.69       25.79     21.79 o
   1  12  10       46.29       30.32     20.46 o
   2  12  10        8.01       13.17     17.97 o
   3  12  10        5.66        9.78     14.20 o
  -3  13  10        2.13       11.53     37.36 o
  -2  13  10        0.73       13.94     24.47 o
  -1  13  10       44.80       67.71     38.13 o
   0  13  10       24.54       58.43     21.22 o
   1  13  10       18.64        8.44     21.32 o
   2  13  10        5.70      -21.99     21.91 o
  -2  14  10       12.19       15.74     31.57 o
  -1  14  10       26.64       66.50     37.53 o
   0  14  10       49.64       44.77     24.12 o
   1  14  10        8.45      -35.67     27.42 o
   2  14  10       44.28       28.02     20.11 o
  -2  15  10       12.50       43.39     35.30 o
  -1  15  10        0.16      -35.97     42.60 o
   0  15  10       24.66       31.98     21.82 o
   1  15  10        3.02       21.51     22.01 o
   2  15  10        0.27        8.80     20.31 o
  -1  16  10        0.09       10.26     36.58 o
   0  16  10        9.71       12.40     21.88 o
   1  16  10        1.75       13.18     22.89 o
  -1  17  10        2.20       16.78     37.56 o
   0  17  10        0.95       11.87     25.65 o
   1  17  10        8.88       11.79     22.89 o
  -4   1  11        8.43       15.45     12.27 o
  -3   1  11       55.09       56.89     15.28 o
  -2   1  11      261.86      278.12     15.49 o
  -1   1  11       34.37        8.86     18.40 o
   0   1  11      651.70      519.84     37.04 o
   1   1  11        2.64       -3.70     16.09 o
   2   1  11        9.04        6.97     11.64 o
   3   1  11       15.14       26.69     11.79 o
   4   1  11        6.32       28.39     13.59 o
  -4   2  11        3.20        9.15     12.01 o
  -3   2  11        7.17        2.01     12.33 o
  -2   2  11      118.98      140.66     16.72 o
  -1   2  11        8.30      -10.79     18.60 o
   0   2  11     1152.34      936.82     69.95 o
   1   2  11       21.85       16.65     16.04 o
   2   2  11      172.84      169.74     18.17 o
   3   2  11        1.40       16.95     14.90 o
   4   2  11        8.55       -3.07     13.29 o
  -4   3  11        2.44        8.12     12.66 o
  -3   3  11        0.86       13.12     12.02 o
  -2   3  11       17.11       24.53     15.38 o
  -1   3  11      805.36     1048.98    146.07 o
   0   3  11     2207.74     1945.43    252.25 o
   1   3  11       76.10       37.19     15.62 o
   2   3  11       50.61       72.30     12.85 o
   3   3  11        2.04       14.14     12.01 o
   4   3  11        8.40       19.42     14.43 o
  -4   4  11        1.19       -1.39     12.09 o
  -3   4  11       32.33       41.73     15.59 o
  -2   4  11        0.34       19.27     15.31 o
  -1   4  11      100.86       66.80     19.90 o
   0   4  11      974.99      908.83    134.20 o
   1   4  11      236.41      224.70     19.01 o
   2   4  11       38.05       58.50     12.94 o
   3   4  11       36.89       29.50     11.80 o
  -4   5  11        6.60        9.14     12.47 o
  -3   5  11       24.16       20.40     12.48 o
  -2   5  11       18.40       48.85     14.31 o
  -1   5  11      160.64      164.68     17.03 o
   0   5  11       60.80       73.57     19.51 o
   1   5  11        0.01       14.15     36.81 o
   2   5  11      123.35      142.05     15.61 o
   3   5  11        0.76        5.42     13.03 o
  -4   6  11       30.97       22.15     13.36 o
  -3   6  11       41.62       50.32     14.53 o
  -2   6  11      197.33      222.49     15.42 o
  -1   6  11        8.22       -4.91     21.14 o
   0   6  11      134.75      125.23     20.77 o
   1   6  11       18.08       22.29     17.91 o
   2   6  11       10.76       36.53     12.29 o
   3   6  11       21.14        9.15     15.06 o
  -3   7  11        5.27       17.68     14.70 o
  -2   7  11       15.50       12.27     16.05 o
  -1   7  11       43.84       64.37     21.41 o
   0   7  11      138.07      142.34     18.60 o
   1   7  11      153.72      137.92     16.66 o
   2   7  11       18.70       35.98     20.56 o
   3   7  11        0.44       21.47     17.79 o
  -3   8  11       12.37       35.89     14.64 o
  -2   8  11      429.29      402.98     19.86 o
  -1   8  11       51.81       82.31     22.96 o
   0   8  11       87.05       85.53     28.32 o
   1   8  11      189.35      170.06     21.81 o
   2   8  11      159.27      189.14     20.67 o
   3   8  11       26.90       44.61     14.36 o
  -3   9  11        0.62       -9.12     15.58 o
  -2   9  11      134.07      128.00     17.44 o
  -1   9  11       18.44        8.85     28.20 o
   0   9  11      114.60       94.90     20.11 o
   1   9  11      155.24      166.09     20.75 o
   2   9  11        4.55        1.63     14.89 o
   3   9  11        4.76        3.41     15.49 o
  -3  10  11       16.79       15.54     14.24 o
  -2  10  11      118.92      128.12     17.25 o
  -1  10  11      119.71      144.27     26.09 o
   0  10  11       16.74        8.45     19.39 o
   1  10  11       82.76       63.84     19.58 o
   2  10  11        9.25       -9.02     16.40 o
   3  10  11        4.15       22.99     13.19 o
  -3  11  11        7.13       40.61     19.58 o
  -2  11  11      118.22      128.88     18.36 o
  -1  11  11       20.03       32.24     23.80 o
   0  11  11        1.61       18.41     21.11 o
   1  11  11      321.20      295.94     43.87 o
   2  11  11       80.68       62.04     14.76 o
   3  11  11       18.52       30.92     14.36 o
  -3  12  11        0.00       11.38     20.70 o
  -2  12  11        0.83        7.02     23.02 o
  -1  12  11      109.60      122.21     25.37 o
   0  12  11      187.10      169.67     22.90 o
   1  12  11       25.32       10.59     18.08 o
   2  12  11       20.36       14.08     17.81 o
  -2  13  11        0.06        9.65     32.98 o
  -1  13  11        0.74       29.57     37.03 o
   0  13  11      129.67      123.48     21.09 o
   1  13  11        0.21       17.52     22.13 o
   2  13  11       43.25       23.53     18.65 o
  -2  14  11        0.25       10.77     34.24 o
  -1  14  11        1.16        2.46     35.41 o
   0  14  11       12.22      -20.17     23.02 o
   1  14  11       11.77        8.30     19.26 o
   2  14  11       25.53        7.68     19.65 o
  -2  15  11       12.49        4.11     32.38 o
  -1  15  11       10.25      -10.64     36.09 o
   0  15  11        3.27        1.86     21.96 o
   1  15  11        4.92        0.46     22.20 o
   2  15  11        8.99       27.72     20.67 o
  -1  16  11        3.29       37.91     41.01 o
   0  16  11        0.31        3.66     22.13 o
   1  16  11       36.64       42.22     23.38 o
  -1  17  11        0.83        8.63     36.69 o
   0  17  11        4.89       18.44     23.54 o
  -4   0  12        0.99       16.11     16.08 o
  -3   0  12       70.23       39.06     20.90 o
  -2   0  12      163.66      189.07     40.82 o
  -1   0  12      818.69      974.21    249.66 o
   0   0  12      546.64      514.39     49.42 o
   1   0  12       75.00      112.01     20.75 o
   2   0  12       59.75       71.72     18.93 o
   3   0  12       30.12       24.61     22.08 o
   4   0  12        0.96       17.27     28.74 o
  -4   1  12        1.93        1.98     11.59 o
  -3   1  12        6.15       -8.52     12.94 o
  -2   1  12      106.01      151.37     15.66 o
  -1   1  12       15.56       36.68     17.95 o
   0   1  12      506.86      399.17     35.64 o
   1   1  12       21.10       17.70     14.50 o
   2   1  12        4.49        6.48     13.80 o
   3   1  12        4.06       20.78     16.11 o
   4   1  12       12.85       35.63     29.31 o
  -4   2  12        6.53       14.67     11.73 o
  -3   2  12       11.27       13.00     12.02 o
  -2   2  12        4.68       15.77     14.50 o
  -1   2  12      365.38      410.17     58.59 o
   0   2  12      204.43      139.85     30.39 o
   1   2  12       66.12       82.47     18.80 o
   2   2  12        0.00        2.13     10.88 o
   3   2  12        3.03       25.25     12.72 o
  -4   3  12        6.48        9.05     11.78 o
  -3   3  12        1.59       27.83     12.88 o
  -2   3  12       37.21       69.55     15.18 o
  -1   3  12       66.76       87.71     18.69 o
   0   3  12      387.01      322.96     35.79 o
   1   3  12       10.10       24.46     20.49 o
   2   3  12        1.20       -8.58     12.03 o
   3   3  12       34.59       20.25     12.03 o
  -4   4  12        4.79        6.13     12.51 o
  -3   4  12        0.26       -5.66     12.06 o
  -2   4  12        1.54       10.47     15.39 o
  -1   4  12       94.20       95.31     21.28 o
   0   4  12       32.28       50.90     23.46 o
   1   4  12      668.33      641.56     56.82 o
   2   4  12        3.76       -4.00     13.75 o
   3   4  12      138.54      108.10     27.67 o
  -4   5  12        3.20       24.30     11.99 o
  -3   5  12       16.95        2.71     12.52 o
  -2   5  12       51.69       45.15     14.85 o
  -1   5  12       34.61       50.05     15.98 o
   0   5  12      119.02      127.57     20.77 o
   1   5  12      239.41      232.44     17.28 o
   2   5  12       98.92      111.60     14.76 o
   3   5  12        8.75       31.31     11.16 o
  -3   6  12       54.40       64.08     14.70 o
  -2   6  12        4.07       50.94     16.33 o
  -1   6  12      432.39      448.65     59.91 o
   0   6  12       14.98       29.05     25.41 o
   1   6  12       42.46       35.95     16.37 o
   2   6  12       40.35       39.83     13.21 o
   3   6  12       12.51       20.32     14.03 o
  -3   7  12      126.34      107.65     16.73 o
  -2   7  12       71.84       52.88     15.58 o
  -1   7  12       46.54       40.03     18.91 o
   0   7  12       67.21       56.34     21.10 o
   1   7  12       89.22       89.55     27.23 o
   2   7  12        7.74        6.02     13.82 o
   3   7  12       40.51       40.23     15.72 o
  -3   8  12       14.92       14.68     15.66 o
  -2   8  12      195.14      206.85     25.61 o
  -1   8  12      194.19      219.63     53.64 o
   0   8  12      254.90      277.27     28.39 o
   1   8  12      221.12      196.97     16.95 o
   2   8  12        9.69       15.93     14.35 o
   3   8  12        2.27        8.00     14.09 o
  -3   9  12       51.00       57.08     15.54 o
  -2   9  12        0.09       28.23     15.77 o
  -1   9  12       90.98      119.08     31.81 o
   0   9  12       81.87       60.10     19.94 o
   1   9  12       28.84       29.35     25.48 o
   2   9  12       45.38       51.14     14.64 o
   3   9  12       16.21       35.77     14.34 o
  -3  10  12        6.40       17.50     15.34 o
  -2  10  12       50.26       57.60     17.63 o
  -1  10  12      121.96      138.43     25.83 o
   0  10  12      155.52      151.17     21.54 o
   1  10  12      581.34      537.76     23.59 o
   2  10  12        0.50       -3.65     14.70 o
   3  10  12        0.82        8.26     16.00 o
  -3  11  12        4.70       -7.27     21.64 o
  -2  11  12       35.24       28.99     17.64 o
  -1  11  12       20.61       33.68     26.32 o
   0  11  12       64.04       67.45     20.89 o
   1  11  12      511.27      545.80     29.04 o
   2  11  12       16.81       35.18     13.64 o
   3  11  12       12.65       31.85     16.32 o
  -3  12  12        2.78        9.73     21.05 o
  -2  12  12        0.05       27.57     20.15 o
  -1  12  12      141.80      135.19     28.46 o
   0  12  12        1.73        2.74     19.26 o
   1  12  12       67.96       69.22     21.16 o
   2  12  12        2.65      -15.04     20.64 o
  -2  13  12        5.50      -13.06     32.87 o
  -1  13  12        0.06       -9.73     35.63 o
   0  13  12       52.29       84.06     43.77 o
   1  13  12       21.06       28.91     21.90 o
   2  13  12       37.84       37.29     19.40 o
  -2  14  12        5.39       50.49     32.69 o
  -1  14  12       11.18       19.09     28.55 o
   0  14  12        5.48       24.99     21.96 o
   1  14  12        0.03       -2.71     20.68 o
   2  14  12       10.99        2.24     22.63 o
  -2  15  12        0.00      -24.95     39.87 o
  -1  15  12        3.27       11.32     35.94 o
   0  15  12        9.89       18.20     24.28 o
   1  15  12        5.20        7.64     19.24 o
  -1  16  12        1.30      -10.30     36.62 o
   0  16  12       10.68       12.48     22.29 o
   1  16  12        9.07        5.42     19.59 o
   0  17  12        0.59        8.01     24.87 o
  -4   1  13        1.61       10.23     12.19 o
  -3   1  13        4.01       33.07     23.09 o
  -2   1  13        6.50       35.25     14.30 o
  -1   1  13        5.23       11.80     18.60 o
   0   1  13       27.61       23.52     33.51 o
   1   1  13      280.31      353.31     35.80 o
   2   1  13        0.79       19.50     15.38 o
   3   1  13       35.40       25.10     16.51 o
  -4   2  13        0.04       -6.39     12.19 o
  -3   2  13        0.69       -3.56     13.49 o
  -2   2  13       39.82       17.11     15.36 o
  -1   2  13       69.76       86.41     21.06 o
   0   2  13      157.97      143.73     47.09 o
   1   2  13       16.89       18.59     17.55 o
   2   2  13        0.00       34.28     20.96 o
   3   2  13        0.05        6.02     14.10 o
  -4   3  13        0.31       27.67     12.29 o
  -3   3  13       28.70       23.73     12.69 o
  -2   3  13      141.29      148.34     16.12 o
  -1   3  13      510.88      447.96     55.03 o
   0   3  13        0.63       13.83     17.59 o
   1   3  13      167.01      185.70     26.66 o
   2   3  13      103.58      116.64     21.13 o
   3   3  13       24.22       28.30     12.01 o
  -4   4  13       14.00        8.80     12.32 o
  -3   4  13        0.00       -1.15     13.22 o
  -2   4  13       97.95       96.39     15.24 o
  -1   4  13      195.57      183.05     20.57 o
   0   4  13        5.52       28.06     27.80 o
   1   4  13       40.58       69.07     26.17 o
   2   4  13        0.00        4.90     14.45 o
   3   4  13       68.47       59.35     19.04 o
  -4   5  13       12.52       42.98     30.07 o
  -3   5  13       10.28       27.61     13.43 o
  -2   5  13        6.59       28.21     15.81 o
  -1   5  13      189.41      200.08     25.83 o
   0   5  13       31.36        7.92     33.92 o
   1   5  13        1.38       -3.75     18.11 o
   2   5  13      121.14      154.47     53.63 o
   3   5  13        0.07       20.20     11.92 o
  -3   6  13        9.94       -5.09     14.61 o
  -2   6  13       32.22       31.51     16.23 o
  -1   6  13       26.25        7.34     18.66 o
   0   6  13       29.98       44.32     20.21 o
   1   6  13      196.99      182.22     16.46 o
   2   6  13        9.66       20.12     12.57 o
   3   6  13        2.07       -0.60     14.39 o
  -3   7  13        5.46        6.67     14.70 o
  -2   7  13       13.20       18.83     16.56 o
  -1   7  13      131.88      177.75     33.42 o
   0   7  13       82.07      108.39     21.53 o
   1   7  13        0.38       12.77     16.11 o
   2   7  13       10.49       31.69     13.27 o
   3   7  13       44.32       66.97     13.68 o
  -3   8  13       33.61       47.57     17.91 o
  -2   8  13       22.27       29.75     15.35 o
  -1   8  13        1.07       14.43     24.19 o
   0   8  13       10.41        5.12     19.96 o
   1   8  13       32.77       38.69     16.47 o
   2   8  13        8.17       27.47     20.13 o
   3   8  13        0.10       16.68     15.44 o
  -3   9  13       46.94       45.31     18.72 o
  -2   9  13       47.02       63.67     16.11 o
  -1   9  13       15.10       24.53     23.62 o
   0   9  13      697.73      606.55    119.13 o
   1   9  13       44.97       32.11     22.38 o
   2   9  13       17.26       10.79     13.21 o
   3   9  13        4.53       13.90     14.74 o
  -3  10  13        0.07       15.27     14.67 o
  -2  10  13      104.22       76.50     17.92 o
  -1  10  13      159.60      192.60     27.95 o
   0  10  13      906.69      910.47     91.22 o
   1  10  13       15.81        0.83     21.24 o
   2  10  13        0.00        3.41     14.47 o
   3  10  13        0.36        4.85     14.99 o
  -3  11  13       10.65        4.95     18.47 o
  -2  11  13       18.71       31.36     18.59 o
  -1  11  13        9.95       36.03     26.42 o
   0  11  13      280.62      272.39     21.17 o
   1  11  13       39.05       38.11     35.60 o
   2  11  13       35.94       23.94     14.97 o
  -2  12  13        0.90       -1.40     21.82 o
  -1  12  13       12.18       23.54     23.61 o
   0  12  13       48.16       55.77     20.05 o
   1  12  13       53.11       19.38     17.75 o
   2  12  13       85.15       63.88     18.47 o
  -2  13  13        1.37       22.45     33.40 o
  -1  13  13        1.59        2.26     26.82 o
   0  13  13       22.41       31.24     27.02 o
   1  13  13       12.12        7.01     18.94 o
   2  13  13        5.59       26.22     22.51 o
  -2  14  13        2.65        9.18     30.50 o
  -1  14  13        0.58       30.14     35.03 o
   0  14  13        1.08        5.84     20.83 o
   1  14  13       33.25       54.80     21.13 o
   2  14  13       17.82        8.81     20.23 o
  -1  15  13       18.25       62.10     35.44 o
   0  15  13        9.78       10.11     20.79 o
   1  15  13        1.19       15.55     21.43 o
  -1  16  13        0.41       22.34     36.39 o
   0  16  13        3.24       16.26     25.24 o
   1  16  13        9.52       32.23     29.18 o
  -4   0  14        0.00        3.38     17.71 o
  -3   0  14        7.56       -4.61     25.31 o
  -2   0  14      443.78      561.15     80.66 o
  -1   0  14        3.54       -4.81     26.38 o
   0   0  14      115.34      106.71     47.45 o
   1   0  14       49.80       73.54     25.22 o
   2   0  14        5.03       14.50     19.54 o
   3   0  14       25.06       31.39     22.64 o
  -4   1  14        1.28        4.90     11.72 o
  -3   1  14       33.06       19.76     15.98 o
  -2   1  14       39.97       43.50     15.49 o
  -1   1  14        0.45       14.87     19.33 o
   0   1  14        5.66       37.78     40.77 o
   1   1  14       23.34       21.96     16.04 o
   2   1  14       20.52       19.62     13.91 o
   3   1  14        0.10       -5.88     15.83 o
  -4   2  14        0.42       16.74     11.93 o
  -3   2  14        0.00       24.18     14.10 o
  -2   2  14       76.06       63.28     16.54 o
  -1   2  14       25.06       67.13     19.14 o
   0   2  14       15.56       40.19     21.77 o
   1   2  14        3.55       13.06     15.94 o
   2   2  14      305.21      324.24     45.59 o
   3   2  14       39.07       30.12     16.26 o
  -4   3  14        0.25       -1.67     13.33 o
  -3   3  14       17.91       43.08     12.15 o
  -2   3  14       57.30       67.71     15.95 o
  -1   3  14       37.18       65.04     18.93 o
   0   3  14        5.76       23.73     19.44 o
   1   3  14       84.80       62.25     21.02 o
   2   3  14       20.64       43.73     17.44 o
   3   3  14        5.43       -2.28     13.55 o
  -3   4  14        0.47        6.40     14.04 o
  -2   4  14       21.29       18.25     15.71 o
  -1   4  14      352.84      364.33     58.27 o
   0   4  14       75.02       96.76     22.34 o
   1   4  14       35.23       36.62     25.52 o
   2   4  14       25.43       35.07     13.74 o
   3   4  14       83.21       59.90     13.30 o
  -3   5  14       25.38       22.71     13.77 o
  -2   5  14       12.02       37.16     15.87 o
  -1   5  14       69.03       65.35     16.79 o
   0   5  14        0.79       33.49     18.93 o
   1   5  14        0.00       11.02     24.88 o
   2   5  14      128.61      158.47     17.08 o
   3   5  14       55.34       32.79     13.86 o
  -3   6  14        5.39       31.91     15.12 o
  -2   6  14       22.04       29.26     15.44 o
  -1   6  14       24.64       42.31     18.57 o
   0   6  14       30.53       33.11     19.67 o
   1   6  14       12.31       21.59     17.04 o
   2   6  14       16.11        7.51     13.78 o
   3   6  14       13.43        4.75     13.82 o
  -3   7  14       12.13       10.97     14.19 o
  -2   7  14       30.38       37.49     14.87 o
  -1   7  14      120.30      127.75     21.51 o
   0   7  14       37.12       36.57     19.78 o
   1   7  14       21.99       36.57     15.56 o
   2   7  14        0.16        0.67     12.44 o
   3   7  14       24.63       36.31     15.55 o
  -3   8  14       81.04       59.89     15.55 o
  -2   8  14       13.78       17.38     15.57 o
  -1   8  14      117.28      119.37     20.05 o
   0   8  14       45.86       82.00     21.59 o
   1   8  14       36.27       51.56     15.51 o
   2   8  14        2.02       21.87     16.18 o
   3   8  14        3.19       -5.96     13.92 o
  -3   9  14       11.26       15.88     15.77 o
  -2   9  14       18.14       26.59     16.29 o
  -1   9  14      352.27      363.36     27.45 o
   0   9  14        0.01        0.24     29.52 o
   1   9  14       16.10       16.17     20.60 o
   2   9  14       44.79       40.87     13.59 o
   3   9  14        0.79        4.75     14.40 o
  -3  10  14        0.94        8.57     14.58 o
  -2  10  14        7.50       40.60     19.92 o
  -1  10  14       28.37       34.08     23.56 o
   0  10  14       37.08        6.37     27.30 o
   1  10  14      105.86      126.17     27.23 o
   2  10  14        5.85       19.42     13.96 o
   3  10  14        0.06       20.54     16.61 o
  -3  11  14        9.22       22.34     17.89 o
  -2  11  14        0.40       23.11     19.61 o
  -1  11  14        8.04       27.22     26.12 o
   0  11  14      143.59      118.57     28.31 o
   1  11  14       32.64       32.79     19.78 o
   2  11  14        1.01       16.24     15.07 o
  -2  12  14       13.82       29.30     24.57 o
  -1  12  14      105.65      105.10     23.82 o
   0  12  14      316.57      329.74     25.80 o
   1  12  14       47.76       28.16     18.03 o
   2  12  14       19.90       23.94     14.17 o
  -2  13  14       11.80       12.07     20.80 o
  -1  13  14        7.38       11.94     23.47 o
   0  13  14       27.31       27.06     22.96 o
   1  13  14        0.74       12.96     17.75 o
   2  13  14       10.86       17.77     19.68 o
  -2  14  14        0.97      -14.92     30.29 o
  -1  14  14        9.25       88.35     35.48 o
   0  14  14       14.06       27.67     24.42 o
   1  14  14        0.14        7.12     17.90 o
  -1  15  14        0.02      -33.93     36.05 o
   0  15  14        1.17        1.34     22.39 o
   1  15  14        4.31       31.96     23.04 o
  -1  16  14        3.97        0.45     37.26 o
   0  16  14        6.02       33.40     23.59 o
  -4   1  15        0.28        6.06     37.34 o
  -3   1  15       18.00       59.08     13.75 o
  -2   1  15        0.64       18.66     15.24 o
  -1   1  15      152.21      145.96     23.43 o
   0   1  15      203.07      148.96     41.43 o
   1   1  15      227.18      228.31     35.88 o
   2   1  15        5.97       15.41     15.49 o
   3   1  15       13.72       27.87     15.75 o
  -3   2  15       54.45       56.47     15.29 o
  -2   2  15        1.05        3.39     15.07 o
  -1   2  15       24.45       25.90     24.76 o
   0   2  15       52.25       48.36     19.27 o
   1   2  15        0.11       25.40     15.63 o
   2   2  15      128.12      121.69     14.18 o
   3   2  15       25.78        7.40     15.92 o
  -3   3  15        0.18       14.71     14.35 o
  -2   3  15        0.47        5.34     16.33 o
  -1   3  15       13.40       37.56     22.05 o
   0   3  15       11.36       27.75     19.24 o
   1   3  15       15.01       29.42     20.30 o
   2   3  15       11.62        7.07     14.45 o
   3   3  15       13.28        7.31     16.57 o
  -3   4  15        3.04        9.35     12.64 o
  -2   4  15      130.88      128.15     25.28 o
  -1   4  15        2.99       39.50     25.08 o
   0   4  15       66.85       51.86     17.14 o
   1   4  15        0.14       14.05     24.24 o
   2   4  15        1.11       12.66     17.42 o
   3   4  15       15.24        8.15     14.42 o
  -3   5  15       19.75        4.90     13.76 o
  -2   5  15        4.49       37.17     28.18 o
  -1   5  15       28.20       59.20     18.38 o
   0   5  15      300.71      330.32     25.14 o
   1   5  15       14.13       35.10     20.33 o
   2   5  15      129.90      178.48     46.66 o
   3   5  15       36.99       30.94     11.98 o
  -3   6  15        0.96       23.88     14.28 o
  -2   6  15       51.95       30.00     15.52 o
  -1   6  15       33.60       18.72     22.85 o
   0   6  15        1.02       32.75     22.94 o
   1   6  15        0.01       -9.32     20.15 o
   2   6  15        7.99       11.28     13.78 o
   3   6  15        2.98        3.04     12.84 o
  -3   7  15       20.53       27.91     17.59 o
  -2   7  15      218.50      209.38     32.37 o
  -1   7  15        3.54       28.14     18.10 o
   0   7  15        0.46       23.30     19.00 o
   1   7  15       22.60       18.96     27.61 o
   2   7  15       15.67       24.11     16.59 o
   3   7  15        0.06        2.59     14.18 o
  -3   8  15        4.76       18.82     15.81 o
  -2   8  15       11.07       11.11     16.10 o
  -1   8  15       14.37       21.20     19.29 o
   0   8  15       61.86       62.15     20.37 o
   1   8  15        0.46       -9.93     16.40 o
   2   8  15        7.14       -1.09     12.50 o
   3   8  15        1.41       12.13     18.39 o
  -3   9  15       23.34       17.10     16.22 o
  -2   9  15        6.71       -2.22     16.31 o
  -1   9  15        6.85      -21.22     22.53 o
   0   9  15       22.59       47.69     20.00 o
   1   9  15        0.51       16.96     17.08 o
   2   9  15       24.02       30.68     16.88 o
   3   9  15        0.56        8.83     16.31 o
  -3  10  15        0.50        7.53     15.91 o
  -2  10  15        5.38       12.49     17.01 o
  -1  10  15       30.37       40.48     21.81 o
   0  10  15       18.91       48.25     27.28 o
   1  10  15       68.00       30.23     22.61 o
   2  10  15       22.84       17.84     14.20 o
  -2  11  15        7.62        8.07     23.46 o
  -1  11  15       59.15      114.04     31.28 o
   0  11  15        2.84       26.05     25.68 o
   1  11  15        0.29       42.85     23.43 o
   2  11  15       13.25       37.01     14.32 o
  -2  12  15        0.79       23.50     22.54 o
  -1  12  15      185.28      210.07     27.17 o
   0  12  15       32.12       47.73     25.66 o
   1  12  15       11.22       23.92     23.87 o
   2  12  15        2.23       15.52     16.00 o
  -2  13  15       13.48        0.89     22.39 o
  -1  13  15        3.51       -5.55     22.98 o
   0  13  15        4.48       34.52     30.51 o
   1  13  15       36.06       10.03     17.99 o
   2  13  15        6.75       20.80     19.92 o
  -2  14  15        4.25       20.26     38.25 o
  -1  14  15       32.01       19.40     28.85 o
   0  14  15        0.46       32.53     38.28 o
   1  14  15        3.83       29.50     17.92 o
  -1  15  15        7.47        9.81     36.58 o
   0  15  15        8.51      -21.51     38.47 o
   1  15  15        0.00       24.86     23.27 o
   0  16  15        9.57       45.44     38.44 o
  -3   0  16        7.13        7.51     19.71 o
  -2   0  16        1.03       46.19     21.60 o
  -1   0  16       12.70      -19.27     42.90 o
   0   0  16       44.20      -24.39     47.07 o
   1   0  16      391.69      410.52     21.85 o
   2   0  16       46.78       66.23     20.11 o
   3   0  16        6.27        1.17     22.64 o
  -3   1  16       15.25      -16.54     15.08 o
  -2   1  16       14.05       31.75     15.12 o
  -1   1  16       17.23       16.44     26.55 o
   0   1  16       39.22      -20.69     51.39 o
   1   1  16      104.33      102.40     18.12 o
   2   1  16        0.02        1.39     13.80 o
   3   1  16        0.05      -14.72     23.74 o
  -3   2  16        4.74       12.91     13.87 o
  -2   2  16        1.84       33.53     15.64 o
  -1   2  16        5.37       22.45     37.49 o
   0   2  16        0.11       27.45     17.22 o
   1   2  16       17.95       18.78     15.74 o
   2   2  16      198.10      253.96     37.32 o
   3   2  16        1.45       24.37     17.70 o
  -3   3  16        0.22       18.69     13.95 o
  -2   3  16        7.84        4.97     17.62 o
  -1   3  16      204.18      204.71     26.67 o
   0   3  16      197.03      163.44     66.69 o
   1   3  16      246.41      240.61     25.48 o
   2   3  16      252.14      245.14     15.91 o
   3   3  16       40.85       13.26     18.03 o
  -3   4  16        7.85      -15.11     13.39 o
  -2   4  16       30.77       36.25     20.37 o
  -1   4  16       44.23       39.98     19.02 o
   0   4  16       22.78       24.03     18.81 o
   1   4  16       16.31       18.48     20.07 o
   2   4  16        9.92       39.95     31.58 o
   3   4  16        0.38        2.26     16.54 o
  -3   5  16        1.36       18.09     14.43 o
  -2   5  16       17.93       28.86     16.86 o
  -1   5  16       59.36       97.68     19.85 o
   0   5  16        6.08       12.21     16.67 o
   1   5  16        3.75       11.06     23.93 o
   2   5  16      274.84      362.80     35.86 o
   3   5  16       11.89       26.82     14.03 o
  -3   6  16       49.86       26.55     16.24 o
  -2   6  16        5.54       43.65     16.12 o
  -1   6  16        8.83       23.46     27.18 o
   0   6  16        5.42       16.84     18.39 o
   1   6  16       20.91       17.68     21.40 o
   2   6  16       31.96       37.89     13.38 o
   3   6  16        4.20       18.48     12.11 o
  -3   7  16        7.26       24.54     16.54 o
  -2   7  16        0.62       -9.55     16.03 o
  -1   7  16       16.51       16.72     19.99 o
   0   7  16        4.35        6.29     17.07 o
   1   7  16       38.31       49.68     22.83 o
   2   7  16       16.04       23.76     13.84 o
   3   7  16        1.37        5.34     14.37 o
  -3   8  16        2.50       -7.74     15.08 o
  -2   8  16        0.26       37.39     16.54 o
  -1   8  16       37.44       30.23     19.04 o
   0   8  16       22.06       21.20     19.83 o
   1   8  16        2.54       26.70     28.70 o
   2   8  16        9.84       11.58     12.61 o
   3   8  16        0.70       13.87     15.45 o
  -3   9  16        0.11       13.60     15.68 o
  -2   9  16       19.94       32.81     16.99 o
  -1   9  16        0.49        0.56     25.92 o
   0   9  16       66.72       51.86     19.06 o
   1   9  16        0.00       11.83     15.11 o
   2   9  16        2.56       14.52     16.85 o
  -3  10  16        1.06       22.71     17.99 o
  -2  10  16        1.22       37.58     22.83 o
  -1  10  16        0.81       14.94     26.48 o
   0  10  16        8.48       30.01     29.97 o
   1  10  16      129.56      101.75     20.09 o
   2  10  16        0.90        1.48     14.45 o
  -2  11  16       22.65       10.74     44.36 o
  -1  11  16      126.94      116.69     22.50 o
   0  11  16       32.35       26.73     29.76 o
   1  11  16       13.42       12.80     23.07 o
   2  11  16        0.35       23.32     15.50 o
  -2  12  16        0.20       23.80     25.15 o
  -1  12  16        7.90       20.76     26.29 o
   0  12  16       11.30       42.44     39.59 o
   1  12  16        5.40       -7.74     19.29 o
   2  12  16        0.09        6.56     16.25 o
  -2  13  16        6.37       17.07     25.76 o
  -1  13  16        9.10       31.68     25.92 o
   0  13  16        6.98        3.97     30.22 o
   1  13  16        0.32        0.03     18.02 o
  -1  14  16       30.69       35.23     28.11 o
   0  14  16        0.41        2.44     33.72 o
   1  14  16       10.94       34.37     17.82 o
  -1  15  16       20.11       30.37     37.03 o
   0  15  16        0.99       -6.13     36.39 o
  -3   1  17        1.49       -6.53     14.10 o
  -2   1  17        0.23       34.07     14.97 o
  -1   1  17       27.66        8.01     26.15 o
   0   1  17        3.50       14.45     34.59 o
   1   1  17       17.57       13.27     19.84 o
   2   1  17        8.28        4.21     23.82 o
   3   1  17       50.20       25.06     16.13 o
  -3   2  17       11.08       27.20     14.60 o
  -2   2  17        4.56      -16.87     15.06 o
  -1   2  17        2.21        4.76     24.08 o
   0   2  17       56.97       88.68     20.15 o
   1   2  17      301.27      336.38     15.62 o
   2   2  17      131.20      147.03     23.42 o
   3   2  17       35.06       30.70     16.36 o
  -3   3  17        2.75       19.02     20.09 o
  -2   3  17        5.96       32.36     15.64 o
  -1   3  17       14.37        4.48     23.96 o
   0   3  17       73.06       70.51     17.73 o
   1   3  17      271.27      260.15     15.36 o
   2   3  17       49.51       82.43     14.68 o
   3   3  17       13.58       19.83     17.90 o
  -3   4  17        9.39       36.25     15.22 o
  -2   4  17        2.19       25.87     15.15 o
  -1   4  17       40.40       23.29     17.92 o
   0   4  17       58.87       19.89     29.81 o
   1   4  17      143.22      147.65     24.77 o
   2   4  17       20.78       26.42     14.91 o
   3   4  17        7.61        3.39     19.94 o
  -3   5  17        8.56       23.56     13.57 o
  -2   5  17       31.68       48.99     15.77 o
  -1   5  17       21.47       26.65     17.69 o
   0   5  17        3.18        9.90     18.70 o
   1   5  17       25.19       19.12     20.98 o
   2   5  17        0.75       30.29     18.79 o
   3   5  17        4.79       -3.22     17.86 o
  -3   6  17       31.43       20.12     15.13 o
  -2   6  17       42.38       40.80     14.90 o
  -1   6  17        2.05       19.89     37.46 o
   0   6  17        0.04        7.92     17.49 o
   1   6  17       55.84       93.57     21.58 o
   2   6  17        0.02        7.75     17.87 o
   3   6  17       10.93       16.06     14.91 o
  -3   7  17        7.90       36.26     19.43 o
  -2   7  17       12.38       19.39     14.95 o
  -1   7  17       11.01        6.39     17.99 o
   0   7  17        4.81        7.05     16.99 o
   1   7  17      102.40      107.70     22.30 o
   2   7  17        1.59       -1.13     13.10 o
   3   7  17       14.99       26.78     16.29 o
  -3   8  17        1.70      -12.89     16.07 o
  -2   8  17        1.16       31.43     15.15 o
  -1   8  17       29.80       44.68     18.89 o
   0   8  17       36.47       52.53     18.73 o
   1   8  17      111.60      118.87     31.81 o
   2   8  17        2.68       11.50     12.50 o
  -3   9  17        3.36       23.17     16.98 o
  -2   9  17        6.73       40.62     21.93 o
  -1   9  17        2.61       47.87     22.95 o
   0   9  17        5.24       -8.97     19.66 o
   1   9  17        9.33       -6.48     20.27 o
   2   9  17       11.51       -6.34     16.62 o
  -2  10  17        0.05       29.61     20.36 o
  -1  10  17        1.14       24.49     21.99 o
   0  10  17        3.48       19.29     25.47 o
   1  10  17        0.16      -33.47     43.70 o
   2  10  17        0.66        8.01     15.53 o
  -2  11  17       33.02       28.46     22.76 o
  -1  11  17       59.51       44.10     24.65 o
   0  11  17       14.29       -9.57     25.95 o
   1  11  17        5.74       17.74     23.47 o
   2  11  17        0.45        5.81     14.94 o
  -2  12  17        0.44       17.04     22.82 o
  -1  12  17        5.50       14.36     22.03 o
   0  12  17       54.17       55.41     28.63 o
   1  12  17       20.17        0.62     19.51 o
   2  12  17        0.00        7.72     16.49 o
  -2  13  17       29.13        1.79     28.00 o
  -1  13  17        0.24       28.35     38.13 o
   0  13  17        8.74       21.05     29.15 o
   1  13  17        0.08       48.15     19.94 o
  -1  14  17        5.18       15.23     25.01 o
   0  14  17        2.89       25.84     27.96 o
   1  14  17        2.09        9.16     19.80 o
   0  15  17        0.05       57.75     39.12 o
  -3   0  18       11.45       42.24     20.03 o
  -2   0  18       31.39       65.56     34.18 o
  -1   0  18        0.00       50.44     34.72 o
   0   0  18        0.83      -20.83     41.05 o
   1   0  18      663.04      663.33     24.24 o
   2   0  18      277.14      290.10     26.28 o
   3   0  18        0.09      -27.26     23.29 o
  -3   1  18        0.99      -16.93     14.31 o
  -2   1  18       16.22       42.81     15.01 o
  -1   1  18        7.49       -2.67     26.79 o
   0   1  18       56.67      -23.77     37.77 o
   1   1  18      127.55      157.74     26.22 o
   2   1  18        0.00       10.54     14.21 o
   3   1  18        1.50       -5.26     15.63 o
  -3   2  18        1.84       12.19     23.75 o
  -2   2  18       27.81       38.01     16.98 o
  -1   2  18        1.70       10.51     25.79 o
   0   2  18       79.52       70.81     17.46 o
   1   2  18        0.02        3.36     15.97 o
   2   2  18      163.44      180.27     15.03 o
   3   2  18        0.93        7.35     17.12 o
  -3   3  18        0.05       -0.90     14.19 o
  -2   3  18      109.80      100.42     15.88 o
  -1   3  18        1.83        7.27     26.85 o
   0   3  18      265.20      252.06     53.65 o
   1   3  18      341.95      339.54     24.08 o
   2   3  18       13.80        5.76     14.65 o
   3   3  18        5.70       28.35     16.49 o
  -3   4  18        0.54       -3.79     16.24 o
  -2   4  18       13.67       18.52     14.49 o
  -1   4  18      101.09       88.08     18.17 o
   0   4  18       80.40       59.17     18.65 o
   1   4  18      232.85      236.63     20.90 o
   2   4  18       13.73       10.97     38.00 o
   3   4  18        6.08       17.84     24.20 o
  -3   5  18        5.18       29.45     16.94 o
  -2   5  18       52.90       67.71     18.49 o
  -1   5  18       19.57       34.17     18.20 o
   0   5  18        8.51       -6.24     17.41 o
   1   5  18        2.84       35.41     20.49 o
   2   5  18       47.12       45.51     19.41 o
   3   5  18        9.96       18.70     16.91 o
  -3   6  18        0.22       20.66     15.04 o
  -2   6  18       58.64       73.69     15.52 o
  -1   6  18        9.86       24.29     19.07 o
   0   6  18       36.65        0.54     16.82 o
   1   6  18       30.27       57.60     26.09 o
   2   6  18        1.36      -15.13     16.27 o
  -3   7  18        1.79       -4.79     16.55 o
  -2   7  18        5.85       30.12     15.90 o
  -1   7  18        2.55       25.77     16.85 o
   0   7  18        0.55       24.23     16.49 o
   1   7  18       49.57       55.44     21.13 o
   2   7  18       28.22        4.83     17.95 o
  -3   8  18        6.30       29.70     19.38 o
  -2   8  18        0.81        2.54     20.66 o
  -1   8  18        0.94       21.48     17.78 o
   0   8  18      150.42      135.77     40.00 o
   1   8  18        5.08       10.60     29.76 o
   2   8  18       49.37       29.31     16.41 o
  -2   9  18        0.03        1.66     18.75 o
  -1   9  18        6.81       21.82     18.29 o
   0   9  18       84.64       67.72     23.59 o
   1   9  18        5.09        8.61     29.86 o
   2   9  18        0.14        1.21     15.85 o
  -2  10  18       14.43       22.35     21.65 o
  -1  10  18       10.67       10.95     22.52 o
   0  10  18        8.78       32.86     27.70 o
   1  10  18        3.09       26.51     43.89 o
   2  10  18        0.48       -4.66     16.64 o
  -2  11  18        3.63      -20.00     22.26 o
  -1  11  18       11.69       13.54     22.18 o
   0  11  18        5.33       -6.08     46.41 o
   1  11  18        0.88       34.28     26.72 o
   2  11  18        5.41        9.69     14.87 o
  -2  12  18        1.04       -2.63     22.83 o
  -1  12  18        9.12       40.43     23.75 o
   0  12  18       10.89       -2.16     35.61 o
   1  12  18        0.00       28.90     26.66 o
  -1  13  18        6.74       12.50     27.17 o
   0  13  18        0.53       14.94     26.07 o
   1  13  18        7.10        7.60     28.12 o
  -1  14  18        4.81       18.55     28.36 o
   0  14  18        1.43       -7.98     26.49 o
  -3   1  19        9.75       31.85     24.25 o
  -2   1  19        3.49        9.21     15.03 o
  -1   1  19       56.63       81.46     24.15 o
   0   1  19      147.09      163.05     28.19 o
   1   1  19      528.52      537.59     33.23 o
   2   1  19        7.49       21.99     14.51 o
   3   1  19       48.83       33.54     18.26 o
  -3   2  19        9.76       32.86     15.76 o
  -2   2  19        1.50       -3.69     15.39 o
  -1   2  19      141.61      163.22     38.17 o
   0   2  19      391.67      378.24     42.74 o
   1   2  19       43.70       45.97     14.71 o
   2   2  19       15.60       40.35     17.84 o
   3   2  19       10.71      -15.34     18.01 o
  -3   3  19        2.01       49.54     20.99 o
  -2   3  19       16.49       -1.91     15.19 o
  -1   3  19       62.59       61.11     24.01 o
   0   3  19       12.64        9.49     18.97 o
   1   3  19       40.53       33.32     14.31 o
   2   3  19       28.78       34.33     14.72 o
   3   3  19       10.62       11.76     18.56 o
  -3   4  19       12.06        9.18     15.79 o
  -2   4  19        0.03       22.47     15.08 o
  -1   4  19      161.60      141.67     17.84 o
   0   4  19       10.36      -24.36     20.19 o
   1   4  19        6.52        6.66     20.33 o
   2   4  19       49.05       35.51     15.98 o
   3   4  19        1.28       24.46     20.47 o
  -3   5  19       16.43       35.39     14.46 o
  -2   5  19        2.20      -12.79     15.20 o
  -1   5  19       60.60       68.10     17.06 o
   0   5  19      137.13      149.20     26.92 o
   1   5  19        0.02        6.25     20.83 o
   2   5  19        0.76        8.05     15.39 o
  -3   6  19        0.59       14.79     16.19 o
  -2   6  19        3.11       17.92     14.04 o
  -1   6  19       85.06       94.97     17.34 o
   0   6  19       72.14       79.06     18.35 o
   1   6  19        0.12       26.13     20.26 o
   2   6  19        3.96       18.65     16.97 o
  -3   7  19        0.43        6.45     16.08 o
  -2   7  19        4.38        9.72     17.03 o
  -1   7  19       30.39       25.08     16.30 o
   0   7  19        5.57       42.40     19.27 o
   1   7  19       13.50       11.47     27.11 o
   2   7  19        0.47      -16.57     18.40 o
  -2   8  19        0.72       -0.53     21.09 o
  -1   8  19        0.00       16.70     20.27 o
   0   8  19       17.07       -1.80     19.66 o
   1   8  19        0.53       12.72     20.26 o
   2   8  19        0.01       -4.36     16.16 o
  -2   9  19        4.71       -4.30     20.75 o
  -1   9  19       20.71       32.74     19.85 o
   0   9  19        2.98       29.25     17.89 o
   1   9  19       18.56       25.48     23.04 o
   2   9  19        4.46       34.86     15.92 o
  -2  10  19        0.48       26.81     19.92 o
  -1  10  19        2.15       24.84     22.26 o
   0  10  19       17.36       13.92     18.92 o
   1  10  19       20.34       49.28     24.01 o
   2  10  19        0.26        1.36     22.91 o
  -2  11  19        1.07       47.59     22.47 o
  -1  11  19       12.51       13.19     23.67 o
   0  11  19       13.62       39.13     24.44 o
   1  11  19        0.38       20.45     25.57 o
  -1  12  19        0.27       15.62     24.47 o
   0  12  19        1.33       10.10     28.26 o
   1  12  19        1.80      -27.73     26.67 o
  -1  13  19        0.03       11.17     23.59 o
   0  13  19        0.88       33.13     26.33 o
   1  13  19        0.50       28.30     27.13 o
   0  14  19        0.12       28.14     50.40 o
  -3   0  20        2.66       38.16     45.35 o
  -2   0  20       47.41       56.89     51.50 o
  -1   0  20       23.73       43.36     32.79 o
   0   0  20      107.24       91.94     40.48 o
   1   0  20       59.97       86.30     25.90 o
   2   0  20      225.09      197.78     22.27 o
   3   0  20        6.35      -19.35     24.61 o
  -3   1  20        0.25       16.16     15.18 o
  -2   1  20        1.28      -17.14     23.19 o
  -1   1  20      171.21      211.03     67.71 o
   0   1  20      819.79      758.98    123.96 o
   1   1  20       17.44       29.51     15.95 o
   2   1  20        0.13      -17.50     14.68 o
   3   1  20        5.37       -3.41     28.59 o
  -3   2  20        0.38       43.61     15.08 o
  -2   2  20       11.52        1.01     19.42 o
  -1   2  20       53.18       31.00     23.67 o
   0   2  20      348.83      381.09     61.63 o
   1   2  20        4.09        5.83     14.60 o
   2   2  20        9.60        3.93     16.17 o
  -3   3  20        1.08        2.13     14.57 o
  -2   3  20       54.80       51.48     15.72 o
  -1   3  20       15.91       10.12     23.70 o
   0   3  20      109.49       74.86     30.43 o
   1   3  20        1.09       32.65     14.22 o
   2   3  20       10.74       24.50     14.82 o
  -3   4  20        0.79       11.86     14.63 o
  -2   4  20        4.04       38.20     15.85 o
  -1   4  20       45.72       46.34     17.26 o
   0   4  20        7.81       11.86     19.45 o
   1   4  20       83.65       77.80     16.05 o
   2   4  20        0.18       12.08     17.14 o
  -3   5  20        0.83       30.40     14.89 o
  -2   5  20        9.20       22.67     14.37 o
  -1   5  20        9.09       12.60     17.37 o
   0   5  20       47.55       28.45     15.76 o
   1   5  20        0.81       -5.15     24.16 o
   2   5  20        0.73        4.40     19.56 o
  -3   6  20        0.36       -5.98     14.54 o
  -2   6  20       20.49       55.88     16.94 o
  -1   6  20       14.30       15.89     17.10 o
   0   6  20        0.10      -14.50     18.20 o
   1   6  20      105.59      116.63     26.36 o
   2   6  20        6.03       25.41     26.90 o
  -2   7  20        5.24       21.77     18.52 o
  -1   7  20       24.71       22.74     18.70 o
   0   7  20        0.23       12.04     18.37 o
   1   7  20       20.71       -1.89     20.11 o
   2   7  20        4.68       22.11     16.92 o
  -2   8  20        0.01       17.18     23.68 o
  -1   8  20       10.59      -20.45     21.57 o
   0   8  20        0.86        3.25     17.47 o
   1   8  20       19.60       12.07     63.07 o
   2   8  20        6.91       20.54     18.47 o
  -2   9  20        9.58       64.74     24.94 o
  -1   9  20        8.84       19.93     20.22 o
   0   9  20        3.57        2.93     20.61 o
   1   9  20        0.03        7.50     24.53 o
   2   9  20        0.17       12.33     16.51 o
  -2  10  20        3.74       17.69     26.15 o
  -1  10  20        9.89       -3.94     26.68 o
   0  10  20        0.82      -17.72     24.21 o
   1  10  20       16.99       -5.40     16.86 o
  -2  11  20        0.02       42.75     26.43 o
  -1  11  20        0.45       11.67     22.20 o
   0  11  20        9.29       33.41     23.90 o
   1  11  20        3.28       -3.49     25.57 o
  -1  12  20        1.70      -11.63     22.04 o
   0  12  20        1.33       46.77     32.81 o
   1  12  20        0.00       15.42     26.29 o
   0  13  20        5.45        6.96     28.95 o
  -3   1  21        5.00       -5.42     14.62 o
  -2   1  21        1.06      -14.75     16.17 o
  -1   1  21       86.98      101.57     27.15 o
   0   1  21        4.81       -0.11     31.70 o
   1   1  21      135.86      138.81     15.31 o
   2   1  21       35.96       28.93     15.02 o
  -3   2  21        1.09      -30.48     16.41 o
  -2   2  21        0.01       -1.52     14.50 o
  -1   2  21      133.17      101.37     24.21 o
   0   2  21       78.78       82.24     16.86 o
   1   2  21       17.09       21.04     14.54 o
   2   2  21        3.16        8.45     14.90 o
  -3   3  21        0.12       30.15     14.43 o
  -2   3  21        2.13       30.28     15.82 o
  -1   3  21       50.80       54.42     22.99 o
   0   3  21       60.96       63.70     45.38 o
   1   3  21       48.32       53.09     15.06 o
   2   3  21       15.82        9.39     16.95 o
  -3   4  21        0.69       -2.91     16.17 o
  -2   4  21       26.30        5.74     16.72 o
  -1   4  21      105.40      109.90     18.03 o
   0   4  21       31.82       31.26     32.33 o
   1   4  21        0.17       11.80     17.90 o
   2   4  21        0.24       39.39     19.00 o
  -3   5  21        1.90       19.35     59.05 o
  -2   5  21        0.01       -8.77     15.75 o
  -1   5  21        1.63       15.59     25.47 o
   0   5  21        0.09      -11.48     15.46 o
   1   5  21       60.63       82.85     25.52 o
   2   5  21        1.42       12.84     15.86 o
  -2   6  21        0.02       -8.33     19.81 o
  -1   6  21        4.04       18.14     18.38 o
   0   6  21       80.02       44.23     33.21 o
   1   6  21       27.33       -8.75     22.41 o
   2   6  21        0.03        2.63     19.24 o
  -2   7  21        2.65        4.26     19.16 o
  -1   7  21        7.47       -8.84     21.79 o
   0   7  21        0.22        1.70     17.10 o
   1   7  21        7.60       16.88     34.06 o
   2   7  21        8.52       26.43     19.22 o
  -2   8  21       12.49       17.53     21.57 o
  -1   8  21        0.24        9.24     25.87 o
   0   8  21        0.00       -9.41     17.27 o
   1   8  21        3.97        2.14     22.24 o
   2   8  21        3.68       15.28     16.99 o
  -2   9  21        0.30       13.02     22.26 o
  -1   9  21        2.49       -4.01     17.62 o
   0   9  21        0.16       -0.48     19.15 o
   1   9  21        0.24       -0.71     19.53 o
  -2  10  21        0.10       36.70     23.19 o
  -1  10  21        0.30       -5.61     22.18 o
   0  10  21        1.50       -7.94     19.99 o
   1  10  21        1.04       58.03     24.29 o
  -1  11  21        6.27      -16.48     27.11 o
   0  11  21        6.17       27.28     23.34 o
   1  11  21        0.02        5.12     29.18 o
  -1  12  21        0.54        5.61     22.66 o
   0  12  21        4.51       33.29     51.22 o
  -3   0  22        0.29      -19.86     21.57 o
  -2   0  22       52.07      106.37     33.93 o
  -1   0  22      299.95      235.73     33.89 o
   0   0  22       57.91       38.17     18.72 o
   1   0  22        2.84       11.17     21.02 o
   2   0  22       34.79       42.83     26.85 o
  -3   1  22        0.86       44.63     15.86 o
  -2   1  22        0.94        3.28     21.02 o
  -1   1  22       71.49       90.95     55.51 o
   0   1  22       13.30       49.07     15.98 o
   1   1  22       12.27       23.18     16.64 o
   2   1  22        0.33        8.15     15.41 o
  -3   2  22        0.62       17.95     18.93 o
  -2   2  22        0.45      -32.96     24.68 o
  -1   2  22       27.01       81.01     28.48 o
   0   2  22        4.71       -4.95     16.74 o
   1   2  22       14.81        6.54     14.94 o
   2   2  22        8.61       22.41     15.29 o
  -2   3  22        0.03       11.08     20.73 o
  -1   3  22        0.86       28.11     17.03 o
   0   3  22       17.84       11.39     16.16 o
   1   3  22        8.67       15.41     14.61 o
   2   3  22        0.03        6.15     17.10 o
  -2   4  22        4.76      -18.42     21.13 o
  -1   4  22        6.32        0.65     16.70 o
   0   4  22        1.88       13.24     17.62 o
   1   4  22        0.59        9.05     16.18 o
   2   4  22        0.60       31.84     17.24 o
  -2   5  22       33.71       13.66     16.50 o
  -1   5  22       15.97       53.20     17.49 o
   0   5  22       51.91       27.14     16.21 o
   1   5  22        6.09       36.52     23.93 o
   2   5  22        2.74       12.46     27.36 o
  -2   6  22        2.48       21.29     18.54 o
  -1   6  22       13.73       49.23     17.68 o
   0   6  22      100.38       91.32     17.77 o
   1   6  22        1.90       38.21     27.85 o
   2   6  22        4.00       17.56     17.97 o
  -2   7  22        4.39       21.80     19.80 o
  -1   7  22       15.41       17.87     17.63 o
   0   7  22        2.74       17.96     18.63 o
   1   7  22        6.60        3.83     17.50 o
   2   7  22        2.06        8.46     17.61 o
  -2   8  22        8.43        5.97     21.15 o
  -1   8  22        5.26       17.48     17.47 o
   0   8  22       21.16       60.72     17.92 o
   1   8  22        1.66       40.72     18.90 o
  -2   9  22        0.57       43.82     55.50 o
  -1   9  22       11.97        3.98     19.32 o
   0   9  22        3.50       35.63     18.01 o
   1   9  22        0.18       19.16     20.00 o
  -1  10  22        0.70       -6.17     25.90 o
   0  10  22        0.00        7.46     17.34 o
   1  10  22        0.90        5.00     18.65 o
  -1  11  22        0.04       18.31     23.01 o
   0  11  22        1.40       33.05     28.40 o
  -2   1  23        9.15       17.72     19.70 o
  -1   1  23       55.97       81.92     24.63 o
   0   1  23        7.88       26.46     16.56 o
   1   1  23        0.09       12.57     16.15 o
   2   1  23        4.53       -2.36     15.55 o
  -2   2  23       15.55        7.73     19.95 o
  -1   2  23        2.57       16.23     23.68 o
   0   2  23        0.02       23.66     16.42 o
   1   2  23        0.23      -22.51     15.00 o
   2   2  23        0.12        1.68     29.88 o
  -2   3  23       21.33       45.25     21.77 o
  -1   3  23       35.83       55.12     17.76 o
   0   3  23        5.09        9.08     28.67 o
   1   3  23        1.89       22.53     19.82 o
   2   3  23        0.66       10.59     16.71 o
  -2   4  23        0.09        7.13     20.34 o
  -1   4  23       27.15       54.69     17.78 o
   0   4  23        4.15       31.38     19.12 o
   1   4  23        0.75       15.12     17.06 o
   2   4  23        0.83        1.77     16.01 o
  -2   5  23        9.02       11.58     19.20 o
  -1   5  23       25.01       43.68     17.63 o
   0   5  23        1.97        1.51     20.78 o
   1   5  23        5.12       21.35     22.90 o
   2   5  23        0.02       -1.19     18.19 o
  -2   6  23        0.01        1.78     20.40 o
  -1   6  23        0.16       47.11     18.55 o
   0   6  23        4.55       -1.70     28.72 o
   1   6  23        2.08       25.30     17.33 o
  -2   7  23        6.33        5.23     20.30 o
  -1   7  23        2.93       11.29     20.87 o
   0   7  23       10.64       14.78     24.70 o
   1   7  23        5.08       37.48     22.47 o
  -2   8  23        0.50       28.89     28.70 o
  -1   8  23       16.94       17.86     20.40 o
   0   8  23        3.56       -5.26     18.36 o
   1   8  23        1.16       46.27     23.67 o
  -1   9  23        6.72       -5.64     17.87 o
   0   9  23        0.15       25.18     19.11 o
   1   9  23        1.08        7.84     19.19 o
  -1  10  23        5.22       32.94     19.30 o
   0  10  23        1.70        7.80     19.04 o
  -2   0  24       95.82      125.00     30.22 o
  -1   0  24       76.85       40.78     33.85 o
   0   0  24        4.79       -7.84     19.14 o
   1   0  24       15.34       58.90     28.86 o
   2   0  24        1.62       39.53     22.76 o
  -2   1  24       23.92        6.32     22.17 o
  -1   1  24        0.00       -7.74     26.86 o
   0   1  24       17.14       36.55     16.30 o
   1   1  24        2.15       18.89     12.95 o
   2   1  24        0.92        6.59     29.69 o
  -2   2  24       15.65       11.78     36.01 o
  -1   2  24       16.12       19.06     28.53 o
   0   2  24        2.26       41.21     18.26 o
   1   2  24        0.00        4.36     13.63 o
   2   2  24        0.34       -3.63     17.99 o
  -2   3  24       31.68       39.86     20.15 o
  -1   3  24        0.22       11.62     17.45 o
   0   3  24        0.23        7.33     17.61 o
   1   3  24        0.64       36.66     17.27 o
   2   3  24        0.22       -8.13     17.31 o
  -2   4  24        1.02       27.07     18.19 o
  -1   4  24        4.22       11.29     16.82 o
   0   4  24        3.56       43.63     17.64 o
   1   4  24        5.70       48.54     13.38 o
  -2   5  24        0.83      -16.21     32.25 o
  -1   5  24        1.24        5.57     22.02 o
   0   5  24        1.63       16.11     22.33 o
   1   5  24        1.60        4.12     14.29 o
  -2   6  24        0.25      -19.86     18.64 o
  -1   6  24        1.64        4.94     20.89 o
   0   6  24        4.95       25.15     17.19 o
   1   6  24        0.96       -3.56     35.44 o
  -1   7  24        5.00       10.26     19.19 o
   0   7  24        0.59       11.67     17.45 o
   1   7  24        0.34      -21.95     18.15 o
  -1   8  24        5.18       10.77     23.08 o
   0   8  24        6.90        9.55     19.90 o
   1   8  24        5.14       21.84     18.55 o
  -1   9  24        3.40       12.64     17.73 o
   0   9  24        0.52       -1.00     19.15 o
  -2   1  25        0.06       11.04     20.76 o
  -1   1  25        5.75       11.65     24.05 o
   0   1  25        4.40       23.32     13.03 o
   1   1  25        0.05      -13.53     13.67 o
  -2   2  25       23.19       42.04     20.78 o
  -1   2  25        4.73       11.92     17.09 o
   0   2  25       17.12       34.34     24.30 o
   1   2  25        5.82       13.23     13.04 o
  -2   3  25        4.46       33.53     21.17 o
  -1   3  25        0.04       27.60     17.12 o
   0   3  25        0.33      -19.85     16.48 o
   1   3  25        0.63       20.76     13.32 o
  -2   4  25        0.20       -4.38     18.45 o
  -1   4  25        0.80        1.84     16.78 o
   0   4  25        0.54       23.61     16.09 o
   1   4  25        1.83        6.46     13.04 o
  -1   5  25        0.55       18.96     16.94 o
   0   5  25        7.93       25.27     16.59 o
   1   5  25        1.31        4.85     14.20 o
  -1   6  25        3.25       28.70     20.16 o
   0   6  25        0.54       22.18     23.58 o
   1   6  25        2.08       -8.40     16.34 o
  -1   7  25        4.32        7.83     18.31 o
   0   7  25        0.46        4.47     18.35 o
   1   7  25        0.19       50.93     37.07 o
  -1   8  25        1.78      -18.90     18.28 o
   0   8  25        1.58       -4.13     17.78 o
  -1   0  26        8.68       -4.73     34.46 o
   0   0  26        0.21       36.99     19.35 o
   1   0  26        0.01       15.26     39.29 o
  -1   1  26        0.15       41.66     39.46 o
   0   1  26        0.65       -2.80     13.22 o
   1   1  26        8.70       32.10     18.50 o
  -1   2  26        0.09        1.32     17.43 o
   0   2  26        1.30       12.33     21.04 o
   1   2  26        0.61       16.63     13.29 o
  -1   3  26        1.29       39.62     17.02 o
   0   3  26        0.24        9.15     16.80 o
   1   3  26        2.60        5.58     16.04 o
  -1   4  26        3.77       31.57     17.96 o
   0   4  26        0.26        0.86     17.90 o
   1   4  26        0.63        6.76     14.57 o
  -1   5  26        0.33       35.76     22.34 o
   0   5  26        0.76       41.55     17.55 o
   1   5  26        1.31       17.61     28.48 o
  -1   6  26        0.93       -1.93     17.49 o
   0   6  26        0.40      -16.91     18.34 o
   0   7  26        6.43       27.18     20.66 o
  -1   1  27        9.72       -5.17     33.32 o
   0   1  27       10.84       28.18     23.19 o
   1   1  27        1.96       56.89     24.13 o
  -1   2  27        2.62        4.37     16.12 o
   0   2  27        0.36       20.57     15.67 o
  -1   3  27        0.09       35.00     16.26 o
   0   3  27        0.83       45.60     18.67 o
  -1   4  27        0.59       27.70     27.97 o
   0   4  27        0.68       16.73     18.21 o
   0   5  27        2.91       31.70     18.34 o
   0   0  28       11.27       33.54     28.48 o
   0   1  28        0.08        1.05     14.40 o
 
